# Supplementary material for: Sida chlorotic leaf virus: a new recombinant begomovirus found in non-cultivated plants and Cucumis sativus L
Source: PeerJ. 2023 Mar 22;11:e15047. doi: 10.7717/peerj.15047 (PMC10039651; doi:10.7717/peerj.15047)
Supplement: Supplemental Information 2 [file peerj-11-15047-s002.xlsx]

## Sheet: Blastn_hits_contigs
		Table S2. Blastn search of uncurated contigs against the “nt” database
Query	Subject ID	Subject Title	% identity	query coverage	E-value	Bitscore	Organism
Contig2	gi|1700466944|gb|MN013786.1|	Cucumber chlorotic leaf virus isolate CuChLV/Colima segment DNA-A, complete sequence	96.24	83	0	5535	Virus
Contig3	gi|99159948|gb|DQ520944.1|	Sida mosaic Sinaloa virus segment A, complete sequence	93.588	86	0	3888	Virus
Contig4	gi|402484976|gb|JX219473.1|	Okra yellow mosaic Mexico virus - [Herissantia:Colima 1] strain Colima 1 segment DNA-B, complete sequence	89.453	100	0	2242	Virus
Contig6	gi|310006646|gb|HQ185235.1|	Euphorbia mosaic virus isolate Jalisco segment DNA-B, complete sequence	96.04	100	0	3694	Virus
Contig7	gi|1700466950|gb|MN013787.1|	Cucumber chlorotic leaf virus isolate CuChLV/Colima segment DNA-B, complete sequence	99.509	94	0	4438	Virus
Contig8	gi|99159889|gb|DQ520942.1|	Euphorbia mosaic virus - B [Mexico:Jalasco:Pepper:2005] segment A, complete sequence	98.509	100	0	4495	Virus
Contig9	gi|1631970605|gb|MK643154.1|	Sida mosaic Sinaloa virus isolate 02 segment DNA-B, complete sequence	94.761	95	0	3407	Virus
Contig10	gi|294998992|gb|GU990613.1|	Okra yellow mosaic Mexico virus - [Sida] coat protein (AV1), replication enhancer protein (AC3), transactivator protein TrAP (AC2), replication protein (AC1), and AC4 (AC4) genes, complete cds	93.929	94	0	2686	Virus
Contig13	gi|402484973|gb|JX219472.1|	Okra yellow mosaic Mexico virus - [Sida] strain Sida segment DNA-B, complete sequence	91.563	99	0	1869	Virus
Contig24	gi|402484973|gb|JX219472.1|	Okra yellow mosaic Mexico virus - [Sida] strain Sida segment DNA-B, complete sequence	93.12	92	0	1234	Virus
Contig31	gi|402484976|gb|JX219473.1|	Okra yellow mosaic Mexico virus - [Herissantia:Colima 1] strain Colima 1 segment DNA-B, complete sequence	88.036	71	0	654	Virus
Contig48	gi|294998986|gb|GU990612.1|	Okra yellow mosaic Mexico virus - [Sida:Colima 2] coat protein (AV1), replication enhancer protein (AC3), transactivator protein TrAP (AC2), replication protein (AC1), and AC4 (AC4) genes, complete cds	93.988	100	0	1033	Virus
Contig67	gi|87290972|gb| DQ356428.1 |	Sida mosaic Sinaloa Virus isolate Sinaloa segment B, complete sequence	81.65	91	1e-129	477	Virus
Contig75	gi|402484976|gb|JX219473.1|	Okra yellow mosaic Mexico virus - [Herissantia:Colima 1] strain Colima 1 segment DNA-B, complete sequence	87.2	99	2.43e-156	564	Virus
Contig113	gi|294998992|gb|GU990613.1|	Okra yellow mosaic Mexico virus - [Sida] coat protein (AV1), replication enhancer protein (AC3), transactivator protein TrAP (AC2), replication protein (AC1), and AC4 (AC4) genes, complete cds	99.282	100	0	756	Virus
Contig118	gi|294998992|gb|GU990613.1|	Okra yellow mosaic Mexico virus - [Sida] coat protein (AV1), replication enhancer protein (AC3), transactivator protein TrAP (AC2), replication protein (AC1), and AC4 (AC4) genes, complete cds	97.561	50	1.65e-92	351	Virus
Contig140	gi|402484976|gb|JX219473.1|	Okra yellow mosaic Mexico virus - [Herissantia:Colima 1] strain Colima 1 segment DNA-B, complete sequence	92.308	99	1.42e-147	534	Virus
Contig168	gi|1789143379|gb|MN203178.1|	Begomovirus sp. isolate UHBV-17B.CD-W segment DNA-B, complete sequence	87.719	97	1.76e-106	398	Virus
Contig196	gi|402484973|gb|JX219472.1|	Okra yellow mosaic Mexico virus - [Sida] strain Sida segment DNA-B, complete sequence	96.894	98	2.59e-149	540	Virus
Contig203	gi|1631970605|gb|MK643154.1|	Sida mosaic Sinaloa virus isolate 02 segment DNA-B, complete sequence	88.61	99	3e-112	385	Virus
Contig279	gi|402484970|gb|JX219471.1|	Okra yellow mosaic Mexico virus - [Sida:Colima 2] strain Colima 2 segment DNA-B, complete sequence	87.986	100	3.99e-87	333	Virus
Contig429	gi|294998992|gb|GU990613.1|	Okra yellow mosaic Mexico virus - [Sida] coat protein (AV1), replication enhancer protein (AC3), transactivator protein TrAP (AC2), replication protein (AC1), and AC4 (AC4) genes, complete cds	92.032	94	1.03e-92	351	Virus
Contig1	gi|1677634124|gb|CP032556.1|	Gossypium raimondii isolate D5-4 chromosome D5_04	75.098	25	3.64e-154	560	Plant
Contig5	gi|1677634131|gb|CP032563.1|	Gossypium raimondii isolate D5-4 chromosome D5_11	80.189	6	5.46e-31	150	Plant
Contig11	gi|1727324785|gb|CP032572.1|	Gossypium turneri isolate D10-2 chromosome D10_02	76.413	99	0	784	Plant
Contig16	gi|1727325581|gb|CP032578.1|	Gossypium turneri isolate D10-2 chromosome D10_08	74.194	20	5.26e-12	86.1	Plant
Contig17	gi|1727326099|gb|CP032582.1|	Gossypium turneri isolate D10-2 chromosome D10_12	75.729	81	5.74e-111	414	Plant
Contig20	gi|1023731069|gb|KT966997.1|	Sida rhombifolia voucher Areces and Vega 610 (UPRRP) trnK gene, intron; and maturase K (matK) gene, complete cds; chloroplast	99.501	100	0	1821	Plant
Contig22	gi|1942098810|ref|NC_051877.1|	Sida szechuensis chloroplast, complete genome<>Sida szechuensis chloroplast, complete genome	99.79	100	0	1748	Plant
Contig23	gi|1942098810|ref|NC_051877.1|	Sida szechuensis chloroplast, complete genome<>Sida szechuensis chloroplast, complete genome	98.908	99	0	1637	Plant
Contig25	gi|1942098810|ref|NC_051877.1|	Sida szechuensis chloroplast, complete genome<>Sida szechuensis chloroplast, complete genome	98.234	100	0	1578	Plant
Contig27	gi|372466719|gb|AC246528.1|	clone BAC96P5a, complete sequence	84.496	75	1.49e-175	628	Plant
Contig30	gi|1727326223|gb|CP032583.1|	Gossypium turneri isolate D10-2 chromosome D10_13	79.695	25	2.83e-28	139	Plant
Contig32	gi|1727325581|gb|CP032578.1|	Gossypium turneri isolate D10-2 chromosome D10_08	89.583	6	0.000226	60.2	Plant
Contig33	gi|763868285|gb|KJ636990.1|	Sida acuta isolate UAS-SEC104 18S ribosomal RNA gene, partial sequence; internal transcribed spacer 1, 5.8S ribosomal RNA gene, and internal transcribed spacer 2, complete sequence; and 28S ribosomal RNA gene, partial sequence	96.984	82	0	1059	Plant
Contig34	gi|1942098810|ref|NC_051877.1|	Sida szechuensis chloroplast, complete genome<>Sida szechuensis chloroplast, complete genome	99.47	100	0	1373	Plant
Contig36	gi|1942098810|ref|NC_051877.1|	Sida szechuensis chloroplast, complete genome<>Sida szechuensis chloroplast, complete genome	97.674	100	0	1245	Plant
Contig37	gi|984915453|gb|KT459254.1|	Sphaeralcea coccinea voucher Ahrendsen_20 26S ribosomal RNA gene, partial sequence	98.78	91	0	1168	Plant
Contig38	gi|1942098810|ref|NC_051877.1|	Sida szechuensis chloroplast, complete genome<>Sida szechuensis chloroplast, complete genome	99.721	100	0	1315	Plant
Contig39	gi|1727325710|gb|CP032579.1|	Gossypium turneri isolate D10-2 chromosome D10_09	96.176	99	0	1151	Plant
Contig41	gi|1677634123|gb|CP032555.1|	Gossypium raimondii isolate D5-4 chromosome D5_03	78.512	17	1.99e-09	76.8	Plant
Contig42	gi|1340723036|dbj|AP018356.1|	Diospyros lotus DNA, including marker region for the astringency trait, contig: Dlotus,pooledBAC,ASTSctg1-2, strain: Kunsenshi Male	79.195	41	1.13e-46	200	Plant
Contig49	gi|1797955184|gb|CP047567.1|	Solanum pinnatisectum cultivar CGN17745 chromosome 1	86.086	99	0	721	Plant
Contig51	gi|1942098810|ref|NC_051877.1|	Sida szechuensis chloroplast, complete genome<>Sida szechuensis chloroplast, complete genome	94.689	100	0	992	Plant
Contig52	gi|1834999326|gb|MK860037.1|	Malvastrum coromandelianum chloroplast, complete genome	95.84	100	0	1000	Plant
Contig53	gi|1050579234|ref|XM_017755185.1|	PREDICTED: Gossypium arboreum uncharacterized LOC108456620 (LOC108456620), mRNA	99.339	99	0	1096	Plant
Contig54	gi|1253338738|gb|CP023743.1|	Gossypium hirsutum cultivar TM1 chromosome A11	89.091	100	1.05e-170	612	Plant
Contig55	gi|1955415533|gb|MW266130.1|	Balakata baccata chloroplast, complete genome	96.828	100	0	1002	Plant
Contig57	gi|1727325710|gb|CP032579.1|	Gossypium turneri isolate D10-2 chromosome D10_09	81.834	97	5e-129	473	Plant
Contig60	gi|1184803226|gb|KY085914.1|	Althaea officinalis plastid, complete genome	97.084	100	0	983	Plant
Contig63	gi|1956754281|gb|MK820674.1|	Ceiba speciosa chloroplast, complete genome	97.292	100	0	939	Plant
Contig65	gi|1942098810|ref|NC_051877.1|	Sida szechuensis chloroplast, complete genome<>Sida szechuensis chloroplast, complete genome	99.632	99	0	992	Plant
Contig66	gi|1389549302|ref|XM_025068161.1|	PREDICTED: Ziziphus jujuba uncharacterized LOC112489509 (LOC112489509), mRNA	79.518	30	2.49e-22	119	Plant
Contig68	gi|1942098810|ref|NC_051877.1|	Sida szechuensis chloroplast, complete genome<>Sida szechuensis chloroplast, complete genome	98.339	99	9.58e-146	529	Plant
Contig69	gi|1727326099|gb|CP032582.1|	Gossypium turneri isolate D10-2 chromosome D10_12	74.401	100	5.06e-54	224	Plant
Contig70	gi|307159089|gb|GQ925454.1|	Jatropha curcas clone BAC 121E10 putative curcin 2b and curcin1 genes, complete cds	75.212	90	2.27e-52	219	Plant
Contig71	gi|1942098810|ref|NC_051877.1|	Sida szechuensis chloroplast, complete genome<>Sida szechuensis chloroplast, complete genome	100	100	0	955	Plant
Contig74	gi|1942098810|ref|NC_051877.1|	Sida szechuensis chloroplast, complete genome<>Sida szechuensis chloroplast, complete genome	99.042	100	3.16e-155	560	Plant
Contig76	gi|1042907538|emb|LT594789.1|	Theobroma cacao genome assembly, chromosome: II	88.235	10	0.000138	60.2	Plant
Contig77	gi|1942098810|ref|NC_051877.1|	Sida szechuensis chloroplast, complete genome<>Sida szechuensis chloroplast, complete genome	99.56	100	0	830	Plant
Contig80	gi|1942098810|ref|NC_051877.1|	Sida szechuensis chloroplast, complete genome<>Sida szechuensis chloroplast, complete genome	99.579	100	0	867	Plant
Contig81	gi|1980525815|ref|NC_052745.1|	Euphorbia maculata chloroplast, complete genome<>Euphorbia maculata chloroplast, complete genome	95.368	100	0	756	Plant
Contig84	gi|1942098810|ref|NC_051877.1|	Sida szechuensis chloroplast, complete genome<>Sida szechuensis chloroplast, complete genome	98.077	100	0	813	Plant
Contig89	gi|1509837276|ref|NC_039568.1|	Gossypium nandewarense chloroplast, complete genome	97.155	100	0	771	Plant
Contig90	gi|1942098810|ref|NC_051877.1|	Sida szechuensis chloroplast, complete genome<>Sida szechuensis chloroplast, complete genome	100	88	0	743	Plant
Contig91	gi|1677634129|gb|CP032561.1|	Gossypium raimondii isolate D5-4 chromosome D5_09	75.744	95	3.29e-50	211	Plant
Contig92	gi|1023725772|gb|KT967073.1|	Sida rhombifolia voucher Areces and Vega 610 (UPRRP) ribosomal protein L16 (rpl16) gene, intron and partial cds; chloroplast	96.834	82	7.67e-176	628	Plant
Contig93	gi|1677634122|gb|CP032554.1|	Gossypium raimondii isolate D5-4 chromosome D5_02	78.261	25	7.51e-07	67.6	Plant
Contig95	gi|1727326099|gb|CP032582.1|	Gossypium turneri isolate D10-2 chromosome D10_12	99.113	100	0	811	Plant
Contig96	gi|1942098810|ref|NC_051877.1|	Sida szechuensis chloroplast, complete genome<>Sida szechuensis chloroplast, complete genome	97.545	100	0	765	Plant
Contig99	gi|1828166815|dbj|AP022632.1|	Lotus japonicus B-129 DNA, chromosome 4, complete sequence	83.529	22	4.38e-09	75	Plant
Contig100	gi|1834999326|gb|MK860037.1|	Malvastrum coromandelianum chloroplast, complete genome	100	100	1.29e-143	521	Plant
Contig101	gi|1942098810|ref|NC_051877.1|	Sida szechuensis chloroplast, complete genome<>Sida szechuensis chloroplast, complete genome	99.76	95	0	763	Plant
Contig102	gi|1942098810|ref|NC_051877.1|	Sida szechuensis chloroplast, complete genome<>Sida szechuensis chloroplast, complete genome	98.851	100	0	774	Plant
Contig106	gi|1727325961|gb|CP032581.1|	Gossypium turneri isolate D10-2 chromosome D10_11	83.726	99	7.88e-106	396	Plant
Contig108	gi|1834999241|gb|MK860036.1|	Malva parviflora chloroplast, complete genome	99.653	99	2.67e-145	527	Plant
Contig115	gi|1834999326|gb|MK860037.1|	Malvastrum coromandelianum chloroplast, complete genome	99.272	100	0	745	Plant
Contig116	gi|984915420|gb|KT459221.1|	Callirhoe involucrata voucher Ahrendsen_13 26S ribosomal RNA gene, partial sequence	95.864	100	0	664	Plant
Contig119	gi|1269896629|ref|XM_022903542.1|	PREDICTED: Durio zibethinus LEAF RUST 10 DISEASE-RESISTANCE LOCUS RECEPTOR-LIKE PROTEIN KINASE-like 2.7 (LOC111305762), transcript variant X2, mRNA	92.157	13	1.44e-08	73.1	Plant
Contig125	gi|1942098810|ref|NC_051877.1|	Sida szechuensis chloroplast, complete genome<>Sida szechuensis chloroplast, complete genome	98.246	94	7.01e-136	496	Plant
Contig126	gi|1942098810|ref|NC_051877.1|	Sida szechuensis chloroplast, complete genome<>Sida szechuensis chloroplast, complete genome	99.497	100	0	725	Plant
Contig127	gi|1431907560|gb|CP030989.1|	Arachis hypogaea cultivar Shitouqi chromosome A07	83.586	98	3.43e-94	357	Plant
Contig133	gi|1834999326|gb|MK860037.1|	Malvastrum coromandelianum chloroplast, complete genome	98.715	100	0	691	Plant
Contig134	gi|1789113693|gb|CP046697.1|	Solanum tuberosum cultivar MSH/14-112 chromosome 12	78.485	98	3.55e-54	224	Plant
Contig138	gi|102139931|gb|AC186753.1|	Musa acuminata clone MA4_54B05, complete sequence	74.587	78	1.02e-24	126	Plant
Contig139	gi|1727326223|gb|CP032583.1|	Gossypium turneri isolate D10-2 chromosome D10_13	91.864	100	1.83e-146	531	Plant
Contig141	gi|1253338740|gb|CP023745.1|	Gossypium hirsutum cultivar TM1 chromosome A12	96.203	42	9.52e-65	259	Plant
Contig142	gi|1050574046|ref|XM_017752398.1|	PREDICTED: Gossypium arboreum acyltransferase-like protein At3g26840, chloroplastic (LOC108454082), transcript variant X3, mRNA	90.265	30	2.15e-31	148	Plant
Contig145	gi|1834332355|gb|MN646684.1|	Euphorbia smithii chloroplast, complete genome	95.628	98	1.05e-163	588	Plant
Contig146	gi|1942098810|ref|NC_051877.1|	Sida szechuensis chloroplast, complete genome<>Sida szechuensis chloroplast, complete genome	100	100	0	682	Plant
Contig149	gi|1446104478|gb|MH680993.1|	Phoenix dactylifera clone dpB3X sex-determination region sequence	80.333	83	9.13e-55	226	Plant
Contig154	gi|1042907539|emb|LT594790.1|	Theobroma cacao genome assembly, chromosome: III	77.647	99	1.17e-48	206	Plant
Contig156	gi|1942098810|ref|NC_051877.1|	Sida szechuensis chloroplast, complete genome<>Sida szechuensis chloroplast, complete genome	98.87	99	4.52e-177	632	Plant
Contig157	gi|1942098810|ref|NC_051877.1|	Sida szechuensis chloroplast, complete genome<>Sida szechuensis chloroplast, complete genome	99.437	100	0	645	Plant
Contig161	gi|1727325710|gb|CP032579.1|	Gossypium turneri isolate D10-2 chromosome D10_09	98.295	99	1.26e-172	617	Plant
Contig169	gi|831436467|gb|KM453147.1|	Pseudobombax croizatii voucher Oldham s.n. (WIS) tRNA-Gly gene, partial sequence; trnG-trnS intergenic spacer, complete sequence; and tRNA-Ser gene, partial sequence; chloroplast	92.92	97	3.64e-133	486	Plant
Contig173	gi|317106716|dbj|AP011971.1|	Jatropha curcas DNA, clone: JHL22C18, complete sequence	72.852	84	1.18e-13	89.8	Plant
Contig174	gi|1942098810|ref|NC_051877.1|	Sida szechuensis chloroplast, complete genome<>Sida szechuensis chloroplast, complete genome	99.417	100	2.62e-174	623	Plant
Contig180	gi|1727325813|gb|CP032580.1|	Gossypium turneri isolate D10-2 chromosome D10_10	80.399	86	2.38e-50	211	Plant
Contig181	gi|1942098810|ref|NC_051877.1|	Sida szechuensis chloroplast, complete genome<>Sida szechuensis chloroplast, complete genome	99.702	99	4.29e-172	616	Plant
Contig182	gi|382927948|gb|AC236208.2|	Glycine max clone GM_WBc0002O15, complete sequence	81.166	66	8.61e-40	176	Plant
Contig184	gi|1955416670|gb|MW229047.1|	Abutilon theophrasti chloroplast, complete genome	94.253	99	3.45e-143	520	Plant
Contig187	gi|1727325450|gb|CP032577.1|	Gossypium turneri isolate D10-2 chromosome D10_07	82.273	66	1.1e-43	189	Plant
Contig189	gi|1942098810|ref|NC_051877.1|	Sida szechuensis chloroplast, complete genome<>Sida szechuensis chloroplast, complete genome	92.398	99	9.7e-129	472	Plant
Contig195	gi|121489363|emb|AM162378.1|	Phyllobolus prasinus ITS1, specimen voucher Bruyns 9899 (BOL)	97.692	79	1.61e-121	448	Plant
Contig198	gi|1677634126|gb|CP032558.1|	Gossypium raimondii isolate D5-4 chromosome D5_06	80.556	99	6.25e-61	246	Plant
Contig199	gi|1844481120|gb|MT093220.1|	Ficus erecta chloroplast, complete genome	100	100	1.15e-167	601	Plant
Contig201	gi|1804583110|gb|MN115429.1|	Ladeania lanceolata voucher Ahrendsen 24 chloroplast, partial genome	99.281	100	3.29e-138	503	Plant
Contig206	gi|1331035475|emb|LT972184.1|	Larimichthys crocea genome assembly, chromosome: XVIII	100	9	0.004	54.7	Plant
Contig208	gi|1677634126|gb|CP032558.1|	Gossypium raimondii isolate D5-4 chromosome D5_06	91.892	12	0.014	52.8	Plant
Contig210	gi|1942098810|ref|NC_051877.1|	Sida szechuensis chloroplast, complete genome<>Sida szechuensis chloroplast, complete genome	99.367	99	2.45e-159	573	Plant
Contig212	gi|1942098810|ref|NC_051877.1|	Sida szechuensis chloroplast, complete genome<>Sida szechuensis chloroplast, complete genome	93.082	99	9.18e-124	455	Plant
Contig215	gi|1727324652|gb|CP032571.1|	Gossypium turneri isolate D10-2 chromosome D10_01	96.296	20	3.83e-13	87.9	Plant
Contig227	gi|1727326223|gb|CP032583.1|	Gossypium turneri isolate D10-2 chromosome D10_13	83.871	95	2.68e-64	257	Plant
Contig232	gi|1727326099|gb|CP032582.1|	Gossypium turneri isolate D10-2 chromosome D10_12	97.143	12	7.99e-05	60.2	Plant
Contig236	gi|1658532722|gb|CP032252.1|	Gossypioides kirkii chromosome KI_10	77.637	79	2.74e-29	141	Plant
Contig244	gi|409974865|gb|JX536494.1|	Gossypium harknessii mitochondrion, complete genome	98.208	95	8.41e-134	488	Plant
Contig249	gi|1942098810|ref|NC_051877.1|	Sida szechuensis chloroplast, complete genome<>Sida szechuensis chloroplast, complete genome	99.659	100	2.95e-148	536	Plant
Contig250	gi|1942098810|ref|NC_051877.1|	Sida szechuensis chloroplast, complete genome<>Sida szechuensis chloroplast, complete genome	99.659	100	2.95e-148	536	Plant
Contig254	gi|1942098810|ref|NC_051877.1|	Sida szechuensis chloroplast, complete genome<>Sida szechuensis chloroplast, complete genome	98.969	100	8.19e-144	521	Plant
Contig257	gi|1824669538|ref|NC_046574.1|	Cuphea hyssopifolia chloroplast, complete genome	98.621	100	1.37e-141	514	Plant
Contig260	gi|1677634127|gb|CP032559.1|	Gossypium raimondii isolate D5-4 chromosome D5_07	82.418	30	2.74e-09	75	Plant
Contig262	gi|307159089|gb|GQ925454.1|	Jatropha curcas clone BAC 121E10 putative curcin 2b and curcin1 genes, complete cds	79.468	91	1.2e-42	185	Plant
Contig263	gi|1942098810|ref|NC_051877.1|	Sida szechuensis chloroplast, complete genome<>Sida szechuensis chloroplast, complete genome	100	100	1.34e-146	531	Plant
Contig270	gi|1942098810|ref|NC_051877.1|	Sida szechuensis chloroplast, complete genome<>Sida szechuensis chloroplast, complete genome	97.479	100	2.34e-109	407	Plant
Contig273	gi|1658532723|gb|CP032253.1|	Gossypioides kirkii chromosome KI_11	85.24	94	2.46e-69	274	Plant
Contig275	gi|1023731162|gb|KT967035.1|	Sida rhombifolia voucher Areces and Vega 610 (UPRRP) NADH dehydrogenase subunit F (ndhF) gene, partial cds; chloroplast	98.944	100	6.21e-140	508	Plant
Contig276	gi|1955416670|gb|MW229047.1|	Abutilon theophrasti chloroplast, complete genome	95.222	100	8.2e-124	455	Plant
Contig288	gi|1658532714|gb|CP032244.1|	Gossypioides kirkii chromosome KI_01	80.508	41	9.43e-14	89.8	Plant
Contig289	gi|1942098810|ref|NC_051877.1|	Sida szechuensis chloroplast, complete genome<>Sida szechuensis chloroplast, complete genome	98.929	100	1.02e-137	501	Plant
Contig290	gi|1658532720|gb|CP032250.1|	Gossypioides kirkii chromosome KI_08	85.294	84	6.84e-60	243	Plant
Contig291	gi|1658532725|gb|CP032255.1|	Gossypioides kirkii chromosome KI_13	91.837	17	4.42e-07	67.6	Plant
Contig292	gi|1632177323|ref|XM_029098793.1|	PREDICTED: Malus domestica uncharacterized LOC114823298 (LOC114823298), mRNA	83.784	26	4.42e-07	67.6	Plant
Contig293	gi|1942098810|ref|NC_051877.1|	Sida szechuensis chloroplast, complete genome<>Sida szechuensis chloroplast, complete genome	97.213	100	4.79e-131	479	Plant
Contig295	gi|1484736519|ref|XM_026593897.1|	PREDICTED: Papaver somniferum uncharacterized LOC113349855 (LOC113349855), mRNA	90.566	19	1.22e-07	69.4	Plant
Contig298	gi|1834999326|gb|MK860037.1|	Malvastrum coromandelianum chloroplast, complete genome	98.909	99	6.13e-135	492	Plant
Contig301	gi|1063501616|ref|XM_018120811.1|	PREDICTED: Theobroma cacao receptor-like protein 12 (LOC18599557), transcript variant X2, mRNA	75	96	1.2e-22	119	Plant
Contig304	gi|1585792460|ref|XM_028234871.1|	PREDICTED: Camellia sinensis uncharacterized LOC114290864 (LOC114290864), mRNA	77.778	70	4.29e-22	117	Plant
Contig308	gi|1834999326|gb|MK860037.1|	Malvastrum coromandelianum chloroplast, complete genome	100	100	1.3e-141	514	Plant
Contig309	gi|1567591720|ref|XM_027997786.1|	PREDICTED: Aphis gossypii uncharacterized LOC114132348 (LOC114132348), mRNA	100	54	5.17e-71	279	Plant
Contig311	gi|1727325710|gb|CP032579.1|	Gossypium turneri isolate D10-2 chromosome D10_09	94.248	82	5.01e-91	346	Plant
Contig315	gi|1658532723|gb|CP032253.1|	Gossypioides kirkii chromosome KI_11	80.952	67	1.18e-27	135	Plant
Contig320	gi|1811248758|dbj|AP022711.1|	Plectropomus leopardus DNA, chromosome 12, nearly complete sequence	100	10	0.012	52.8	Plant
Contig321	gi|1273855514|gb|CP023761.1|	Solanum lycopersicum cultivar I-3 chromosome 5	97.674	16	2.6e-09	75	Plant
Contig323	gi|1965280998|ref|XR_005520830.1|	PREDICTED: Hibiscus syriacus RNA-binding KH domain-containing protein RCF3-like (LOC120170973), transcript variant X6, misc_RNA	94.681	34	5.43e-31	147	Plant
Contig324	gi|1942098810|ref|NC_051877.1|	Sida szechuensis chloroplast, complete genome<>Sida szechuensis chloroplast, complete genome	98.551	100	7.83e-134	488	Plant
Contig329	gi|1965280593|ref|XM_039178641.1|	PREDICTED: Hibiscus syriacus glutamate receptor 2.7-like (LOC120170774), mRNA	82.545	99	3.12e-58	237	Plant
Contig335	gi|1042907684|emb|LT594796.1|	Theobroma cacao genome assembly, chromosome: IX	89.412	93	8.37e-84	322	Plant
Contig339	gi|1936490893|emb|LR899424.1|	Corylus avellana genome assembly, chromosome: ca2	92.727	20	5.54e-11	80.5	Plant
Contig340	gi|1042907542|emb|LT594793.1|	Theobroma cacao genome assembly, chromosome: VI	77.985	97	1.92e-35	161	Plant
Contig343	gi|1942098810|ref|NC_051877.1|	Sida szechuensis chloroplast, complete genome<>Sida szechuensis chloroplast, complete genome	96.35	100	3.66e-122	449	Plant
Contig348	gi|1677634127|gb|CP032559.1|	Gossypium raimondii isolate D5-4 chromosome D5_07	86.131	98	1.41e-71	281	Plant
Contig350	gi|733578041|emb|LN713255.1|	Cucumis melo genomic chromosome, chr_1	95.971	100	1.7e-120	444	Plant
Contig352	gi|1727325173|gb|CP032575.1|	Gossypium turneri isolate D10-2 chromosome D10_05	82.031	94	1.12e-52	219	Plant
Contig355	gi|1968343935|ref|XM_039277847.1|	PREDICTED: Dioscorea cayenensis subsp. rotundata zinc finger MYM-type protein 1-like (LOC120270781), mRNA	83.691	85	4.03e-52	217	Plant
Contig359	gi|1269970107|ref|XM_022879748.1|	PREDICTED: Durio zibethinus receptor kinase-like protein Xa21 (LOC111288762), mRNA	78.319	82	1.93e-30	145	Plant
Contig367	gi|1253338738|gb|CP023743.1|	Gossypium hirsutum cultivar TM1 chromosome A11	87.085	100	2.31e-79	307	Plant
Contig369	gi|1590498487|ref|XM_028384735.1|	PREDICTED: Glycine soja uncharacterized LOC114419125 (LOC114419125), mRNA	89.172	56	8.74e-44	189	Plant
Contig371	gi|1677634125|gb|CP032557.1|	Gossypium raimondii isolate D5-4 chromosome D5_05	91.852	99	1.74e-100	377	Plant
Contig373	gi|733578317|emb|LN713264.1|	Cucumis melo genomic chromosome, chr_10	92.647	100	6.21e-105	392	Plant
Contig383	gi|1898430496|ref|XM_035982334.1|	PREDICTED: Helianthus annuus uncharacterized LOC118485843 (LOC118485843), mRNA	76.779	97	6.87e-30	143	Plant
Contig385	gi|1942098810|ref|NC_051877.1|	Sida szechuensis chloroplast, complete genome<>Sida szechuensis chloroplast, complete genome	100	100	9.85e-138	501	Plant
Contig387	gi|1965167412|ref|XM_039144201.1|	PREDICTED: Hibiscus syriacus disease resistance protein At4g27190-like (LOC120125872), transcript variant X1, mRNA	82.857	77	1.12e-42	185	Plant
Contig390	gi|1942098810|ref|NC_051877.1|	Sida szechuensis chloroplast, complete genome<>Sida szechuensis chloroplast, complete genome	97.407	100	1.66e-125	460	Plant
Contig395	gi|973193275|gb|CP011502.1|	Aeromicrobium erythreum strain AR18, complete genome	82.072	93	1.43e-51	215	Plant
Contig401	gi|1658532718|gb|CP032248.1|	Gossypioides kirkii chromosome KI_06	88.06	99	2.28e-79	307	Plant
Contig404	gi|1658532724|gb|CP032254.1|	Gossypioides kirkii chromosome KI_12	85.338	98	1.39e-66	265	Plant
Contig405	gi|1965162727|ref|XM_039142532.1|	PREDICTED: Hibiscus syriacus probable polygalacturonase At1g80170 (LOC120123708), mRNA	90	26	2.5e-14	91.6	Plant
Contig406	gi|1834962967|ref|NC_047237.1|	Phyllodium pulchellum voucher WuMS224 chloroplast, complete genome	97.398	100	5.96e-125	459	Plant
Contig417	gi|1658532714|gb|CP032244.1|	Gossypioides kirkii chromosome KI_01	89.796	18	5.44e-06	63.9	Plant
Contig419	gi|1942098810|ref|NC_051877.1|	Sida szechuensis chloroplast, complete genome<>Sida szechuensis chloroplast, complete genome	97.115	78	4.82e-91	346	Plant
Contig432	gi|1626637195|gb|CP039347.1|	Vigna unguiculata cultivar Xiabao 2 chromosome Vu11	87.302	24	3.23e-08	71.3	Plant
Contig433	gi|1431907560|gb|CP030989.1|	Arachis hypogaea cultivar Shitouqi chromosome A07	86.347	99	2.28e-74	291	Plant
Contig443	gi|1626631397|gb|CP039346.1|	Vigna unguiculata cultivar Xiabao 2 chromosome Vu03	81.273	100	6.59e-45	193	Plant
Contig444	gi|1184803226|gb|KY085914.1|	Althaea officinalis plastid, complete genome	100	100	5.8e-135	492	Plant
Contig445	gi|1942098810|ref|NC_051877.1|	Sida szechuensis chloroplast, complete genome<>Sida szechuensis chloroplast, complete genome	98.872	100	5.84e-130	475	Plant
Contig446	gi|1942098810|ref|NC_051877.1|	Sida szechuensis chloroplast, complete genome<>Sida szechuensis chloroplast, complete genome	99.624	100	2.7e-133	486	Plant
Contig447	gi|1942098810|ref|NC_051877.1|	Sida szechuensis chloroplast, complete genome<>Sida szechuensis chloroplast, complete genome	97.059	100	2.74e-123	453	Plant
Contig451	gi|1658532721|gb|CP032251.1|	Gossypioides kirkii chromosome KI_09	90.588	95	2.88e-88	337	Plant
Contig453	gi|1663055716|ref|XM_020368888.2|	PREDICTED: Cajanus cajan protein NCA1 (LOC109806469), mRNA	91.089	76	8.23e-69	272	Plant
Contig460	gi|1965178908|ref|XM_039147672.1|	PREDICTED: Hibiscus syriacus uncharacterized LOC120130441 (LOC120130441), mRNA	89.811	100	2.86e-88	337	Plant
Contig467	gi|212901666|gb|EU717318.1|	Calopogonium caeruleum isolate 102 tRNA-Leu (trnL) gene, partial sequence; trnL-trnF intergenic spacer, complete sequence; and tRNA-Phe (trnF) gene, partial sequence; chloroplast	99.623	100	3.46e-132	483	Plant
Contig468	gi|1942098810|ref|NC_051877.1|	Sida szechuensis chloroplast, complete genome<>Sida szechuensis chloroplast, complete genome	99.621	100	3.46e-132	483	Plant
Contig470	gi|1727325961|gb|CP032581.1|	Gossypium turneri isolate D10-2 chromosome D10_11	86.614	96	4.87e-71	279	Plant
Contig471	gi|1834332355|gb|MN646684.1|	Euphorbia smithii chloroplast, complete genome	95.88	100	1.64e-115	427	Plant
Contig476	gi|1805090090|gb|MK962315.1|	Pterospermum kingtungense chloroplast, complete genome	96.958	100	5.85e-120	442	Plant
Contig487	gi|1727326099|gb|CP032582.1|	Gossypium turneri isolate D10-2 chromosome D10_12	92.929	38	1.85e-30	145	Plant
Contig493	gi|1833214526|ref|XM_033660627.1|	PREDICTED: Nicotiana tomentosiformis uncharacterized LOC117280866 (LOC117280866), mRNA	92.857	21	1.46e-11	82.4	Plant
Contig494	gi|1658532714|gb|CP032244.1|	Gossypioides kirkii chromosome KI_01	91.209	34	3.1e-23	121	Plant
Contig503	gi|1727325450|gb|CP032577.1|	Gossypium turneri isolate D10-2 chromosome D10_07	87.5	49	5.09e-31	147	Plant
Contig518	gi|1727324909|gb|CP032573.1|	Gossypium turneri isolate D10-2 chromosome D10_03	81.25	99	2.96e-48	204	Plant
Contig522	gi|1370764226|gb|CP027620.1|	Linum usitatissimum chromosome Lu10	97.665	99	5.77e-120	442	Plant
Contig523	gi|1834999241|gb|MK860036.1|	Malva parviflora chloroplast, complete genome	93.411	99	1.28e-101	381	Plant
Contig529	gi|1013825088|gb|KR736346.1|	Gossypium trilobum mitochondrion, complete genome	99.231	100	2.65e-128	470	Plant
Contig535	gi|1042907543|emb|LT594794.1|	Theobroma cacao genome assembly, chromosome: VII	77.823	93	5.05e-31	147	Plant
Contig541	gi|1834999156|gb|MK820657.1|	Hibiscus mutabilis chloroplast, complete genome	97.276	100	2.66e-118	436	Plant
Contig545	gi|1965257539|ref|XM_039170694.1|	PREDICTED: Hibiscus syriacus putative receptor-like protein kinase At3g47110 (LOC120160279), mRNA	84.524	65	1.38e-36	165	Plant
Contig550	gi|1727325961|gb|CP032581.1|	Gossypium turneri isolate D10-2 chromosome D10_11	89.583	18	6.7e-05	60.2	Plant
Contig555	gi|965604228|dbj|AP015040.1|	Vigna angularis var. angularis DNA, chromosome 7, almost complete sequence, cultivar: Shumari	87.308	100	1.69e-75	294	Plant
Contig558	gi|1204932254|ref|XM_021443717.1|	PREDICTED: Herrania umbratica zinc finger CCCH domain-containing protein 15 (LOC110428046), mRNA	86.036	86	1.04e-57	235	Plant
Contig560	gi|965668308|dbj|AP015037.1|	Vigna angularis var. angularis DNA, chromosome 4, almost complete sequence, cultivar: Shumari	100	11	0.011	52.8	Plant
Contig564	gi|1677634128|gb|CP032560.1|	Gossypium raimondii isolate D5-4 chromosome D5_08	95.556	18	8.57e-09	73.1	Plant
Contig565	gi|1828166817|dbj|AP022634.1|	Lotus japonicus B-129 DNA, chromosome 6, complete sequence	100	13	6.67e-05	60.2	Plant
Contig566	gi|1834999326|gb|MK860037.1|	Malvastrum coromandelianum chloroplast, complete genome	97.189	97	9.55e-113	418	Plant
Contig569	gi|1942098810|ref|NC_051877.1|	Sida szechuensis chloroplast, complete genome<>Sida szechuensis chloroplast, complete genome	100	100	2.01e-129	473	Plant
Contig573	gi|1965102193|ref|XM_039202714.1|	PREDICTED: Hibiscus syriacus pentatricopeptide repeat-containing protein MRL1, chloroplastic (LOC120202275), transcript variant X4, mRNA	93.75	56	3.74e-52	217	Plant
Contig576	gi|1658532717|gb|CP032247.1|	Gossypioides kirkii chromosome KI_05	89.37	99	9.92e-83	318	Plant
Contig577	gi|1942098810|ref|NC_051877.1|	Sida szechuensis chloroplast, complete genome<>Sida szechuensis chloroplast, complete genome	99.608	100	3.35e-127	466	Plant
Contig580	gi|1253338740|gb|CP023745.1|	Gossypium hirsutum cultivar TM1 chromosome A12	94.595	58	4.78e-56	230	Plant
Contig581	gi|1050617413|ref|XM_017775974.1|	PREDICTED: Gossypium arboreum apyrase 2-like (LOC108474077), transcript variant X1, mRNA	86.486	100	4.68e-71	279	Plant
Contig585	gi|1942098810|ref|NC_051877.1|	Sida szechuensis chloroplast, complete genome<>Sida szechuensis chloroplast, complete genome	99.216	100	5.6e-125	459	Plant
Contig592	gi|1216302345|ref|XM_021737543.1|	PREDICTED: Manihot esculenta beta-glucuronosyltransferase GlcAT14B-like (LOC110600704), transcript variant X2, mRNA	84.052	91	2.22e-54	224	Plant
Contig599	gi|166064084|gb|AC216840.1|	Populus trichocarpa clone POP033-J16, complete sequence	88.525	24	8.45e-09	73.1	Plant
Contig607	gi|1727325307|gb|CP032576.1|	Gossypium turneri isolate D10-2 chromosome D10_06	91.498	98	2.1e-89	340	Plant
Contig611	gi|1942098810|ref|NC_051877.1|	Sida szechuensis chloroplast, complete genome<>Sida szechuensis chloroplast, complete genome	100	100	9.23e-128	468	Plant
Contig612	gi|1658532717|gb|CP032247.1|	Gossypioides kirkii chromosome KI_05	81.019	84	1.05e-37	169	Plant
Contig620	gi|1173778371|ref|XM_011101130.2|	PREDICTED: Sesamum indicum malate dehydrogenase, glyoxysomal (LOC105177859), mRNA	80	30	0.000847	56.5	Plant
Contig621	gi|1942098810|ref|NC_051877.1|	Sida szechuensis chloroplast, complete genome<>Sida szechuensis chloroplast, complete genome	99.605	100	1.54e-125	460	Plant
Contig626	gi|1436049376|ref|NC_038052.1|	Bombax ceiba mitochondrion, complete genome	100	23	2.31e-19	108	Plant
Contig629	gi|1677634125|gb|CP032557.1|	Gossypium raimondii isolate D5-4 chromosome D5_05	77.483	57	1.4e-11	82.4	Plant
Contig631	gi|1727324652|gb|CP032571.1|	Gossypium turneri isolate D10-2 chromosome D10_01	78.088	96	1.36e-31	148	Plant
Contig633	gi|1477771529|gb|CP025656.1|	Ipomoea trifida cultivar NCNSP0306 chromosome 13	80.631	88	2.89e-38	171	Plant
Contig636	gi|1834999326|gb|MK860037.1|	Malvastrum coromandelianum chloroplast, complete genome	99.598	99	7.12e-124	455	Plant
Contig638	gi|1784320569|gb|MK187211.1|	Sida acuta voucher JG-16-P06_G2 tRNA-Leu (trnL) gene, partial sequence; trnL-trnF intergenic spacer, complete sequence; and tRNA-Phe (trnF) gene, partial sequence; chloroplast	99.597	99	2.56e-123	453	Plant
Contig639	gi|1590561350|ref|XM_028325297.1|	PREDICTED: Glycine soja UDP-glycosyltransferase 43-like (LOC114367989), mRNA	89.922	51	3.73e-37	167	Plant
Contig644	gi|1965125908|ref|XM_039211511.1|	PREDICTED: Hibiscus syriacus disease resistance protein RPP8-like (LOC120213331), mRNA	86.07	80	3.64e-52	217	Plant
Contig647	gi|1370764229|gb|CP027623.1|	Linum usitatissimum chromosome Lu13	100	12	0.00084	56.5	Plant
Contig107	gi|1963995733|emb|LR991081.1|	Lymantria monacha genome assembly, chromosome: Z	100	7	0.02	52.8	Insect
Contig238	gi|697273058|emb|LN579942.1|	Uncultured eukaryote partial 18S rRNA gene, clone SIBX935_N11G1T_18S_E	100	100	1.38e-151	547	Insect
Contig362	gi|1963908946|emb|LR990285.1|	Apotomis turbidana genome assembly, chromosome: 5	100	11	0.003	54.7	Insect
Contig504	gi|1963865986|emb|LR989910.1|	Inachis io genome assembly, chromosome: 15	100	11	0.011	52.8	Insect
Contig508	gi|1567588688|ref|XM_027985936.1|	PREDICTED: Aphis gossypii uncharacterized LOC114123071 (LOC114123071), mRNA	100	47	1.77e-55	228	Insect
Contig537	gi|1987733120|emb|HG993133.1|	Boloria selene genome assembly, chromosome: 2	100	12	0.000875	56.5	Insect
Contig423	gi|29372487|emb|BX276092.9|	Human DNA sequence from clone RP11-402P6 on chromosome X, complete sequence	98.876	100	1.63e-130	477	Human
Contig596	gi|19698721|gb|AC092431.7|	Homo sapiens BAC clone RP11-77O7 from 2, complete sequence	100	100	2.58e-128	470	Human
Contig645	gi|1909943029|dbj|AP024048.1|	Homo sapiens DNA, sequence_id: unplaced_0563	96.8	100	9.3e-113	418	Human
Contig152	gi|1828350084|gb|CP050577.1|	Canis lupus familiaris breed Labrador retriever chromosome 16a	100	8	0.016	52.8	Dog
Contig428	gi|1885978895|emb|LR862370.1|	Pipistrellus pipistrellus genome assembly, chromosome: 14	100	11	0.003	54.7	Bat
Contig247	gi|1694401557|gb|CP041146.1|	Nocardioides humi strain DCY24 chromosome, complete genome	83.502	100	3.3e-68	270	Bacteria
Contig466	gi|973193275|gb|CP011502.1|	Aeromicrobium erythreum strain AR18, complete genome	81.6	94	8.39e-49	206	Bacteria
Contig469	gi|1152064089|emb|LT796768.1|	Aeromicrobium choanae strain 9H-4 genome assembly, chromosome: I	80.625	60	1.12e-22	119	Bacteria
Contig485	gi|1898502648|gb|CP060712.1|	Phycicoccus endophyticus strain JCM 31784 chromosome, complete genome	86.09	99	1.35e-71	281	Bacteria
Contig486	gi|1152064089|emb|LT796768.1|	Aeromicrobium choanae strain 9H-4 genome assembly, chromosome: I	83.594	48	4.03e-22	117	Bacteria
Contig495	gi|330844948|ref|XM_003294321.1|	Dictyostelium purpureum hypothetical protein, mRNA	87.273	21	1.9e-05	62.1	Bacteria
Contig496	gi|1821135706|gb|CP049866.1|	Nocardioides sp. HDW12A chromosome, complete genome	82.243	80	6.52e-40	176	Bacteria
Contig511	gi|973193275|gb|CP011502.1|	Aeromicrobium erythreum strain AR18, complete genome	84.291	100	1.05e-62	252	Bacteria
Contig563	gi|1886976265|gb|CP059903.1|	Nocardioides sp. S-713 chromosome, complete genome	95	31	6.48e-25	126	Bacteria
Contig588	gi|973193275|gb|CP011502.1|	Aeromicrobium erythreum strain AR18, complete genome	80.258	89	3.8e-37	167	Bacteria
