# Supplementary material for: Sida chlorotic leaf virus: a new recombinant begomovirus found in non-cultivated plants and Cucumis sativus L
Source: PeerJ. 2023 Mar 22;11:e15047. doi: 10.7717/peerj.15047 (PMC10039651; doi:10.7717/peerj.15047)
Supplement: Supplemental Information 4 [file peerj-11-15047-s004.xlsx]

## Sheet: Matrix_Identity_SiChLV
>KC004070.1_Tomato_severe_rugose_virus_isolate_BR_Flo165_08_segment_DNAA	100.001
>MT214084.1_Tomato_severe_rugose_virus_isolate_DF667_LR_LVV_22_segment_A	96.301	100.001
>KX458238.1_Tomato_severe_rugose_virus_isolate_BR_ITA1274_14_segment_DNAA	96.901	97.101	100.001
>KX828624.1_Tomato_severe_rugose_virus_isolate_BR_SOITA1014_14	96.601	96.601	99.401	100.001
>KC004082.1_Tomato_severe_rugose_virus_isolate_BR_Car228_08_segment_DNAA	97.801	97.901	98.301	98.001	100.001
>KC706618.1_Tomato_severe_rugose_virus_isolate_BR_Car221_08_segment_DNAA	97.601	97.601	98.101	97.701	99.701	100.001
>JX865643.1_Tomato_severe_rugose_virus_isolate_BR_Vic30_10_segment_DNAA	97.401	97.501	97.901	97.501	99.301	99.101	100.001
>JX865644.1_Tomato_severe_rugose_virus_isolate_BR_Vic31_10_segment_DNAA	97.501	97.601	98.001	97.701	99.401	99.201	99.801	100.001
>EU086591.2_Tomato_severe_rugose_virus_strain_Sumare_segment_DNAA	97.201	97.501	97.901	97.601	99.101	98.801	98.601	98.801	100.001
>HQ606467.1_Tomato_severe_rugose_virus_isolate_Pi1_segment_DNA_A	97.301	97.601	98.001	97.701	99.201	98.901	98.801	98.901	99.701	100.001
>MT733815.1_Tomato_severe_rugose_virus_isolate_ToSRV_BR_G3_segment_DNAA	97.801	98.101	98.701	98.301	99.201	99.001	98.801	99.001	98.801	99.001	100.001
>JF803262.1_Tomato_severe_rugose_virus_isolate_MG[BR_Ind2857_04]_segment_DNAA	97.601	97.801	98.101	97.701	99.201	99.001	98.801	99.001	98.701	98.801	99.001	100.001
>MN156306.1_Tomato_severe_rugose_virus_strain_ES202_segment_DNAA	97.101	97.301	98.001	97.601	98.601	98.401	98.201	98.301	98.201	98.301	98.801	98.501	100.001
>AF291705.1_Tomato_rugose_mosaic_virus[Ube]_DNAA	88.101	89.901	87.801	87.601	88.101	88.101	88.001	88.101	87.901	88.001	88.301	88.301	87.901	100.001
>MT214090.1_Tomato_rugose_mosaic_virus_isolate_GO118_LR_LVV_21_segment_A	88.501	91.201	88.601	88.301	89.201	89.001	88.901	89.001	89.001	89.001	89.401	89.101	88.901	98.101	100.001
>MT215006.1_Tomato_rugose_mosaic_virus_isolate_DF227_LR_LVV_26_segment_A	88.901	91.201	88.901	88.601	89.401	89.301	89.101	89.301	89.301	89.301	89.501	89.401	89.201	98.101	99.701	100.001
>KC004124.1_Macroptilium_yellow_spot_virus_isolate_BR_Crb4_11_segment_DNAA	80.801	80.501	80.801	80.601	80.801	80.601	80.601	80.701	80.801	80.701	80.801	81.001	80.801	80.601	80.801	80.901	100.001
>KC004104.1_Macroptilium_yellow_spot_virus_isolate_BR_Oaf16_11_segment_DNAA	80.601	80.401	80.601	80.401	80.601	80.401	80.401	80.501	80.601	80.501	80.601	80.701	80.701	81.001	80.601	80.801	99.001	100.001
>KJ939874.1_Macroptilium_yellow_spot_virus_isolate_BR_Sti17_11_segment_DNAA	80.201	80.101	80.401	80.101	80.301	80.201	80.201	80.301	80.401	80.201	80.501	80.501	80.501	80.301	80.601	80.701	92.301	92.301	100.001
>KC004133.1_Macroptilium_yellow_spot_virus_isolate_BR_Oaf25_11_segment_DNAA	80.301	80.201	80.401	80.101	80.301	80.201	80.201	80.201	80.401	80.301	80.601	80.501	80.601	80.001	80.201	80.301	92.301	92.701	98.501	100.001
>KJ939896.1_Macroptilium_yellow_spot_virus_isolate_BR_Ced3_11_segment_DNAA	79.201	79.201	79.501	79.201	79.401	79.401	79.301	79.301	79.501	79.401	79.601	79.601	79.401	79.201	79.401	79.701	89.801	90.301	89.001	89.701	100.001
>JN419007.1_Macroptilium_yellow_spot_virus_isolate_BR_Ced1_09_segment_DNAA	79.201	78.801	79.101	78.801	79.201	79.501	79.401	79.401	79.101	79.001	79.301	79.201	79.101	79.101	79.101	79.301	89.601	90.101	89.401	90.101	99.101	100.001
>KX691398.1_Macroptilium_yellow_spot_virus_isolate_ALM13_2X_segment_DNAA	79.301	79.201	79.101	78.901	79.201	79.201	79.201	79.201	79.401	79.301	79.501	79.601	79.201	79.601	79.601	79.901	89.301	89.501	89.001	88.701	94.801	94.801	100.001
>NC_038887.1_Sida_Brazil_virus_segment_DNA_A	77.401	78.001	78.001	77.601	77.601	77.401	77.101	77.201	77.401	77.501	77.801	77.801	77.501	77.601	77.801	77.701	77.501	77.601	77.301	76.901	78.201	78.401	78.401	100.001
>KJ939900.1_Macroptilium_yellow_vein_virus_isolate_BR_Pai20_11_segment_DNAA	77.901	78.001	78.001	77.901	77.701	77.801	77.801	78.001	77.701	77.301	77.601	77.901	77.901	78.501	78.501	78.501	80.001	79.901	79.901	79.901	80.401	80.701	80.401	80.301	100.001
>KJ939901.1_Macroptilium_yellow_vein_virus_isolate_BR_Pai21_11_segment_DNAA	77.901	77.901	78.001	78.001	77.701	77.801	77.901	78.001	77.701	77.301	77.701	77.901	77.901	78.501	78.401	78.401	80.001	79.901	79.801	79.901	80.301	80.701	80.401	80.301	100.001	100.001
>KJ939906.1_Macroptilium_yellow_vein_virus_isolate_BR_Pai26_11_segment_DNAA	77.901	77.901	78.001	78.001	77.701	77.801	77.901	78.001	77.701	77.301	77.701	77.901	77.901	78.501	78.401	78.401	80.101	80.001	80.001	80.101	80.601	80.901	80.401	80.301	99.901	100.001	100.001
>KJ939902.1_Macroptilium_yellow_vein_virus_isolate_BR_Pai22_11_segment_DNAA	78.001	78.001	78.101	78.001	77.801	77.801	77.901	78.001	77.701	77.401	77.701	77.901	77.901	78.501	78.401	78.401	80.201	80.101	80.101	80.101	80.601	80.901	80.401	80.301	99.901	99.901	100.001	100.001
>KJ939903.1_Macroptilium_yellow_vein_virus_isolate_BR_Pai23_11_segment_DNAA	77.901	77.801	77.901	77.901	77.701	77.701	77.801	77.901	77.601	77.301	77.601	77.801	77.801	78.401	78.301	78.301	80.001	79.901	79.901	79.901	80.501	80.701	80.301	80.201	99.801	99.801	99.801	99.801	100.001
>KJ939904.1_Macroptilium_yellow_vein_virus_isolate_BR_Pai24_11_segment_DNAA	77.901	77.901	78.001	77.901	77.701	77.801	77.801	78.001	77.701	77.301	77.601	77.901	77.901	78.401	78.301	78.301	80.001	79.901	79.901	79.901	80.501	80.701	80.301	80.201	99.801	99.801	99.801	99.801	99.801	100.001
>KJ939907.1_Macroptilium_yellow_vein_virus_isolate_BR_Pai27_11_segment_DNAA	77.901	77.901	78.001	77.901	77.701	77.801	77.801	78.001	77.701	77.301	77.601	77.901	77.801	78.501	78.401	78.401	80.101	80.001	80.001	80.001	80.501	80.801	80.301	80.301	99.701	99.801	99.801	99.801	99.701	99.701	100.001
>KJ939913.1_Macroptilium_yellow_vein_virus_isolate_BR_Pai33_11_segment_DNAA	78.001	78.001	78.101	78.001	77.801	77.801	77.901	78.001	77.701	77.401	77.701	77.901	77.901	78.601	78.501	78.501	80.101	80.001	80.001	80.001	80.501	80.801	80.301	80.401	99.701	99.801	99.801	99.801	99.701	99.701	99.801	100.001
>KJ939898.1_Macroptilium_yellow_vein_virus_isolate_BR_Pai18_11_segment_DNAA	78.001	78.001	78.001	78.001	77.801	77.901	78.001	78.101	77.801	77.401	77.701	78.001	77.901	78.501	78.401	78.401	80.101	80.001	80.001	80.101	80.501	80.801	80.301	80.401	99.701	99.701	99.801	99.701	99.601	99.601	99.701	100.001	100.001
>KJ939908.1_Macroptilium_yellow_vein_virus_isolate_BR_Pai28_11_segment_DNAA	78.001	78.001	78.001	77.901	77.801	77.801	77.901	78.001	77.701	77.401	77.701	77.901	77.901	78.501	78.401	78.401	79.901	79.901	80.001	80.001	80.501	80.701	80.301	80.401	99.701	99.701	99.701	99.701	99.601	99.601	99.701	99.901	100.001	100.001
>KJ939899.1_Macroptilium_yellow_vein_virus_isolate_BR_Pai19_11_segment_DNAA	78.001	78.001	78.001	77.901	77.801	77.801	77.901	78.001	77.701	77.401	77.701	77.901	77.901	78.501	78.401	78.401	80.101	80.001	80.001	80.001	80.501	80.801	80.301	80.401	99.701	99.701	99.701	99.701	99.601	99.601	99.701	99.901	100.001	99.901	100.001
>JN419021.1_Macroptilium_yellow_vein_virus_isolate_BR_Mac4_10_segment_DNAA	79.101	79.201	79.201	79.001	78.901	79.001	78.401	78.601	79.001	79.201	79.001	78.801	79.001	79.701	79.801	80.001	80.601	80.501	80.701	80.801	81.101	81.201	81.401	80.501	94.501	94.501	94.601	94.501	94.401	94.401	94.501	94.501	94.501	94.501	94.501	100.001
>KX691396.1_Macroptilium_common_mosaic_virus_isolate_ALM2_5B_segment_DNAA	80.501	80.101	80.201	80.001	79.901	80.301	79.901	80.201	80.501	80.701	80.101	80.201	80.201	79.301	80.001	79.901	81.501	81.701	81.601	81.501	82.301	82.501	82.501	80.401	87.001	87.101	87.101	87.101	87.001	87.001	87.101	87.101	87.101	87.101	87.101	87.401	100.001
>JN419003.1_Bean_golden_mosaic_virus_isolate_BR_Car3_10_segment_DNAA	79.301	79.501	79.601	79.301	79.501	79.301	79.201	79.501	79.501	79.501	79.601	78.901	79.701	79.301	79.501	79.801	79.301	79.701	79.801	79.701	80.801	80.801	80.801	80.401	86.901	86.901	86.901	86.901	86.801	86.801	86.901	87.001	87.001	87.001	87.001	86.201	87.401	100.001
>KJ939711.1_Bean_golden_mosaic_virus_isolate_BR_Rec2_05_segment_DNAA	80.001	80.001	79.801	79.601	79.901	79.901	79.801	80.101	79.901	80.001	80.001	80.101	79.801	79.501	79.701	79.601	79.801	79.901	80.301	80.201	80.001	80.401	80.401	80.301	85.401	85.501	85.501	85.401	85.301	85.301	85.401	85.401	85.501	85.401	85.401	86.501	87.101	89.101	100.001
>KJ939710.1_Bean_golden_mosaic_virus_isolate_BR_Rec1_05_segment_DNAA	79.801	79.801	79.601	79.401	79.701	79.701	79.601	79.901	79.701	79.801	79.801	79.901	79.601	79.301	79.501	79.501	79.601	79.701	80.101	80.001	79.801	80.201	80.201	80.101	85.301	85.301	85.301	85.301	85.101	85.101	85.301	85.301	85.301	85.301	85.301	86.201	87.001	89.001	99.801	100.001
>KJ939844.1_Bean_golden_mosaic_virus_isolate_BR_Cri4_12_segment_DNAA	79.801	79.801	79.601	79.401	79.701	79.701	79.601	79.801	79.701	79.801	79.901	80.101	79.701	79.601	79.801	79.801	80.301	80.501	80.301	80.001	80.201	80.401	80.701	80.201	85.701	85.801	85.701	85.701	85.601	85.601	85.701	85.701	85.701	85.701	85.701	86.901	87.101	89.401	95.001	94.801	100.001
>KJ939826.1_Bean_golden_mosaic_virus_isolate_BR_Una6_12_segment_DNAA	79.801	79.901	79.701	79.401	79.801	79.801	79.601	79.901	79.801	79.901	80.001	80.001	79.801	79.701	79.901	79.901	80.301	80.501	80.301	80.001	80.201	80.301	80.601	80.201	85.801	85.801	85.801	85.701	85.601	85.601	85.701	85.701	85.801	85.701	85.701	86.901	87.201	89.401	94.901	94.801	99.901	100.001
>KJ939835.1_Bean_golden_mosaic_virus_isolate_BR_Una15_12_segment_DNAA	79.801	79.901	79.701	79.401	79.701	79.801	79.601	79.901	79.801	79.901	80.001	80.001	79.801	79.701	79.901	79.901	80.201	80.501	80.301	80.001	80.101	80.201	80.501	80.101	85.601	85.601	85.601	85.501	85.501	85.401	85.501	85.501	85.601	85.501	85.501	86.801	87.001	89.401	94.801	94.701	99.701	99.801	100.001
>KJ939830.1_Bean_golden_mosaic_virus_isolate_BR_Una10_12_segment_DNAA	79.901	80.001	79.801	79.501	79.801	79.901	79.701	80.001	79.901	80.001	80.101	80.101	79.901	79.801	80.001	79.901	80.101	80.301	80.301	80.001	80.101	80.401	80.501	80.101	85.601	85.701	85.601	85.601	85.601	85.501	85.601	85.601	85.601	85.601	85.601	86.901	87.001	89.501	94.901	94.801	99.701	99.801	99.901	100.001
>KJ939804.1_Bean_golden_mosaic_virus_isolate_BR_Par8_12_segment_DNAA	79.901	80.001	79.901	79.501	79.801	79.901	79.701	80.001	79.901	80.001	80.101	80.101	79.901	79.801	80.001	80.001	80.201	80.401	80.301	80.001	80.301	80.601	80.501	80.201	85.801	85.901	85.801	85.801	85.701	85.701	85.801	85.801	85.801	85.801	85.801	87.001	87.201	89.601	95.001	94.901	99.601	99.701	99.701	99.801	100.001
>KJ939780.1_Bean_golden_mosaic_virus_isolate_BR_Sag2_12_segment_DNAA	79.801	79.901	79.801	79.401	79.801	79.901	79.601	79.901	79.801	79.901	80.001	80.101	79.801	79.701	80.001	79.901	80.001	80.301	80.201	79.901	80.201	80.501	80.401	80.101	85.701	85.801	85.701	85.701	85.601	85.601	85.701	85.701	85.801	85.701	85.701	86.901	87.101	89.501	95.101	94.901	99.601	99.701	99.601	99.701	99.701	100.001
>KJ939794.1_Bean_golden_mosaic_virus_isolate_BR_Par15_12_segment_DNAA	79.901	80.101	79.901	79.601	79.801	80.001	79.801	80.101	80.001	80.001	80.101	80.201	79.901	79.701	79.801	79.801	80.301	80.501	80.501	80.201	80.401	80.701	80.601	80.201	85.701	85.801	85.701	85.701	85.601	85.601	85.701	85.701	85.801	85.701	85.701	86.901	87.201	89.601	95.001	94.901	99.701	99.801	99.601	99.701	99.801	99.801	100.001
>KJ939791.1_Bean_golden_mosaic_virus_isolate_BR_Par14_12_segment_DNAA	79.901	80.101	79.901	79.601	79.801	80.001	79.801	80.101	80.001	80.001	80.101	80.201	79.901	79.801	80.101	80.001	80.201	80.401	80.301	80.001	80.301	80.601	80.501	80.201	85.801	85.801	85.801	85.701	85.601	85.601	85.701	85.801	85.801	85.801	85.801	87.001	87.201	89.601	95.101	94.901	99.701	99.801	99.701	99.801	99.901	99.801	100.001	100.001
>KJ939800.1_Bean_golden_mosaic_virus_isolate_BR_Par6_12_segment_DNAA	79.801	80.101	79.901	79.801	79.701	79.801	80.001	79.901	79.801	79.901	80.101	80.001	79.801	79.601	80.001	79.901	80.101	80.301	80.501	80.201	80.301	80.601	80.501	80.001	85.701	85.801	85.701	85.701	85.601	85.601	85.701	85.701	85.801	85.701	85.701	86.901	87.101	89.501	95.001	94.801	99.601	99.701	99.501	99.701	99.801	99.701	99.801	99.901	100.001
>KJ939817.1_Bean_golden_mosaic_virus_isolate_BR_Par29_12_segment_DNAA	79.901	80.001	79.901	79.501	79.801	79.901	79.701	80.001	79.901	80.001	80.101	80.101	79.901	79.801	80.001	80.001	80.101	80.401	80.301	80.001	80.201	80.501	80.501	80.101	85.701	85.801	85.701	85.701	85.601	85.601	85.701	85.701	85.801	85.701	85.701	86.901	87.201	89.601	95.001	94.901	99.701	99.801	99.601	99.701	99.801	99.801	99.901	100.001	99.801
>KJ939789.1_Bean_golden_mosaic_virus_isolate_BR_Sag11_12_segment_DNAA	79.801	79.901	79.801	79.401	79.901	79.901	79.601	79.901	79.801	79.901	79.901	80.101	80.001	79.901	79.901	80.001	80.201	80.401	80.301	80.001	80.301	80.601	80.501	80.001	85.701	85.801	85.701	85.701	85.601	85.601	85.701	85.701	85.801	85.701	85.701	86.801	87.201	89.601	95.001	94.901	99.701	99.801	99.601	99.701	99.801	99.801	99.901	100.001	99.801
>KJ939797.1_Bean_golden_mosaic_virus_isolate_BR_Par17_12_segment_DNAA	79.901	80.001	79.901	79.501	79.801	79.901	79.701	80.001	79.901	80.001	80.101	80.101	79.901	79.801	80.001	79.901	80.101	80.301	80.301	80.001	80.201	80.501	80.401	80.101	85.701	85.801	85.701	85.701	85.601	85.601	85.701	85.701	85.801	85.701	85.701	86.901	87.101	89.501	95.001	94.801	99.601	99.701	99.601	99.701	99.801	99.801	99.901	99.901	99.801
>KJ939808.1_Bean_golden_mosaic_virus_isolate_BR_Par23_12_segment_DNAA	79.901	80.001	79.901	79.501	79.801	79.901	79.701	80.001	79.901	80.001	80.101	80.101	79.901	79.801	80.001	80.001	80.101	80.401	80.301	80.001	80.201	80.501	80.501	80.101	85.701	85.801	85.701	85.701	85.601	85.601	85.701	85.701	85.801	85.701	85.701	86.901	87.201	89.601	95.001	94.901	99.701	99.801	99.601	99.701	99.801	99.801	99.901	100.001	99.801
>KJ939796.1_Bean_golden_mosaic_virus_isolate_BR_Par3_12_segment_DNAA	79.901	80.001	79.801	79.501	79.801	79.901	79.701	80.001	79.901	80.001	80.101	80.101	79.901	79.701	80.001	79.901	80.001	80.301	80.301	80.001	80.201	80.501	80.501	80.001	85.701	85.701	85.701	85.601	85.501	85.501	85.601	85.601	85.701	85.601	85.601	86.901	87.101	89.501	95.001	94.901	99.601	99.701	99.501	99.701	99.801	99.701	99.801	99.901	99.801
>KJ939814.1_Bean_golden_mosaic_virus_isolate_BR_Par27_12_segment_DNAA	79.901	80.001	79.901	79.501	79.801	79.901	79.701	80.001	79.901	80.001	80.101	80.101	79.901	79.801	80.001	80.001	80.201	80.401	80.301	80.001	80.301	80.601	80.501	80.101	85.701	85.801	85.701	85.701	85.601	85.601	85.701	85.701	85.801	85.701	85.701	86.901	87.201	89.601	95.001	94.901	99.701	99.801	99.601	99.701	99.801	99.801	99.901	100.001	99.801
>KJ939807.1_Bean_golden_mosaic_virus_isolate_BR_Par22_12_segment_DNAA	79.901	80.001	79.801	79.501	79.801	79.901	79.701	80.001	79.901	80.001	80.101	80.101	79.901	79.501	80.001	79.901	80.201	80.501	80.401	80.101	80.301	80.601	80.601	80.001	85.701	85.701	85.701	85.601	85.501	85.501	85.601	85.601	85.701	85.601	85.601	86.901	87.101	89.601	95.001	94.801	99.601	99.701	99.501	99.701	99.801	99.701	99.801	99.901	99.801
>KJ939834.1_Bean_golden_mosaic_virus_isolate_BR_Una14_12_segment_DNAA	79.901	80.001	79.901	79.501	79.801	79.901	79.701	80.001	79.901	80.001	80.101	80.101	79.901	79.701	80.001	79.901	80.101	80.301	80.201	79.901	80.201	80.501	80.401	80.101	85.701	85.701	85.701	85.601	85.501	85.501	85.601	85.601	85.701	85.601	85.601	86.901	87.101	89.501	95.001	94.801	99.501	99.601	99.501	99.601	99.701	99.701	99.801	99.801	99.701
>MT214083.1_Bean_golden_mosaic_virus_isolate_DF46_LR_LVV_13_segment_A	80.001	79.901	79.701	79.401	79.801	79.901	79.801	80.101	79.901	80.001	80.001	80.201	79.901	80.001	80.301	80.301	79.901	80.201	80.101	79.801	80.301	80.301	80.501	80.301	85.701	85.701	85.901	85.901	85.701	85.701	85.901	85.901	85.901	85.901	85.901	87.201	87.301	89.601	95.301	95.201	99.401	99.501	99.301	99.401	99.401	99.401	99.501	99.501	99.401
>MN737555.1_Bean_golden_mosaic_virus_isolate_DF_644_LR_LVV_02_segment_A	79.901	79.901	79.701	79.301	79.801	79.901	79.801	80.001	79.901	80.001	80.001	80.101	79.901	79.901	80.301	80.301	79.901	80.101	80.101	79.801	80.201	80.201	80.401	80.201	85.701	85.701	85.901	85.901	85.701	85.701	85.901	85.901	85.901	85.901	85.901	87.101	87.301	89.501	95.301	95.101	99.401	99.401	99.301	99.401	99.401	99.401	99.501	99.501	99.401
>MN737554.1_Bean_golden_mosaic_virus_isolate_GO_142_LR_LVV_05_segment_A	79.901	79.901	79.701	79.301	79.801	79.901	79.801	80.001	79.901	80.001	80.001	80.101	79.901	79.901	80.301	80.301	79.901	80.101	80.101	79.801	80.201	80.201	80.401	80.201	85.701	85.701	85.901	85.901	85.701	85.701	85.901	85.901	85.901	85.901	85.901	87.101	87.301	89.501	95.301	95.101	99.401	99.401	99.301	99.401	99.401	99.401	99.501	99.501	99.401
>MN737553.1_Bean_golden_mosaic_virus_isolate_DF_46_LR_LVV_04_segment_A	79.901	79.901	79.701	79.301	79.801	79.901	79.801	80.001	79.901	80.001	80.001	80.101	79.901	79.901	80.301	80.301	79.901	80.101	80.101	79.801	80.201	80.201	80.401	80.201	85.701	85.701	85.901	85.901	85.701	85.701	85.901	85.901	85.901	85.901	85.901	87.101	87.301	89.501	95.301	95.101	99.401	99.401	99.301	99.401	99.401	99.401	99.501	99.501	99.401
>MN737552.1_Bean_golden_mosaic_virus_isolate_DF_45_LR_LVV_03_segment_A	79.901	79.901	79.701	79.301	79.801	79.901	79.801	80.001	79.901	80.001	80.001	80.101	79.901	79.901	80.301	80.301	79.901	80.101	80.101	79.801	80.201	80.201	80.401	80.201	85.701	85.701	85.901	85.901	85.701	85.701	85.901	85.901	85.901	85.901	85.901	87.101	87.301	89.501	95.301	95.101	99.401	99.401	99.301	99.401	99.401	99.401	99.501	99.501	99.401
>MN734371.1_Bean_golden_mosaic_virus_isolate_DF126_JBLVV07_segment_A	79.901	79.901	79.801	79.501	79.801	79.901	79.601	79.901	79.901	80.001	80.101	80.101	79.901	79.701	79.901	79.901	80.001	80.301	80.201	79.901	80.201	80.401	80.501	80.101	85.801	85.801	85.801	85.701	85.601	85.601	85.701	85.801	85.801	85.801	85.801	87.101	87.201	89.501	95.001	94.801	99.001	99.201	99.001	99.101	99.201	99.201	99.301	99.401	99.201
>KJ939802.1_Bean_golden_mosaic_virus_isolate_BR_Par7_12_segment_DNAA	79.901	80.201	80.101	79.701	80.001	80.101	79.901	80.201	80.101	80.201	80.301	80.201	80.101	79.601	79.801	79.701	80.101	80.401	80.301	80.001	80.201	80.501	80.601	80.201	85.801	85.801	85.801	85.701	85.601	85.601	85.701	85.801	85.801	85.801	85.801	87.101	87.301	89.501	94.901	94.801	98.901	99.001	98.801	98.901	99.001	99.001	99.101	99.201	99.001
>KJ939850.1_Bean_golden_mosaic_virus_isolate_BR_Cri14_12_segment_DNAA	79.901	79.901	79.901	79.601	79.801	80.001	79.701	80.001	80.001	80.001	80.101	80.201	79.901	79.401	79.901	79.901	80.101	80.401	80.301	80.001	80.201	80.501	80.401	80.201	85.701	85.701	85.701	85.701	85.601	85.601	85.701	85.701	85.701	85.701	85.701	87.101	87.401	89.601	94.801	94.701	98.901	99.001	98.801	98.901	99.001	99.001	99.101	99.201	99.001
>KJ939799.1_Bean_golden_mosaic_virus_isolate_BR_Par5_12_segment_DNAA	80.101	80.101	80.101	79.701	80.001	80.101	79.901	80.201	80.101	80.201	80.301	80.301	80.101	79.801	80.001	80.001	80.201	80.501	80.501	80.201	80.301	80.601	80.601	80.201	85.801	85.801	85.801	85.701	85.601	85.601	85.701	85.801	85.801	85.801	85.801	87.101	87.201	89.501	94.901	94.801	98.901	99.001	98.801	98.901	99.001	99.001	99.101	99.201	99.001
>KJ939806.1_Bean_golden_mosaic_virus_isolate_BR_Par21_12_segment_DNAA	80.101	80.101	80.101	79.801	80.001	80.101	79.901	80.201	80.101	80.201	80.301	80.401	80.101	79.801	80.101	80.001	80.201	80.501	80.401	80.101	80.401	80.601	80.501	80.301	85.901	85.901	85.901	85.901	85.701	85.701	85.901	85.901	85.901	85.901	85.901	87.201	87.301	89.601	94.901	94.701	98.901	98.901	98.801	98.901	99.001	99.001	99.101	99.101	99.001
>KJ939851.1_Bean_golden_mosaic_virus_isolate_BR_Cri15_12_segment_DNAA	80.101	80.101	80.101	79.701	80.001	80.101	79.901	80.201	80.001	80.101	80.301	80.301	80.101	79.701	80.001	79.901	80.101	80.401	80.301	80.001	80.301	80.601	80.501	80.301	85.801	85.801	85.801	85.701	85.601	85.601	85.701	85.801	85.801	85.801	85.801	87.101	87.201	89.501	94.801	94.701	98.701	98.801	98.601	98.701	98.901	98.801	98.901	99.001	98.901
>KJ939792.1_Bean_golden_mosaic_virus_isolate_BR_Par1_12_segment_DNAA	80.101	80.101	80.101	79.701	80.001	80.101	79.901	80.201	80.001	80.101	80.301	80.301	80.101	79.901	80.001	80.001	80.201	80.401	80.301	80.001	80.301	80.601	80.501	80.201	85.801	85.901	85.801	85.801	85.701	85.701	85.801	85.801	85.801	85.801	85.801	87.101	87.301	89.601	94.901	94.701	98.901	98.901	98.801	98.901	99.001	99.001	99.101	99.101	99.001
>KJ939843.1_Bean_golden_mosaic_virus_isolate_BR_Cri12_12_segment_DNAA	80.101	80.101	80.001	79.701	79.901	80.101	79.801	80.101	80.001	80.101	80.201	80.301	80.101	79.801	80.001	80.001	80.101	80.401	80.301	80.001	80.301	80.601	80.501	80.201	85.901	85.901	85.901	85.801	85.701	85.701	85.801	85.801	85.901	85.801	85.801	87.101	87.201	89.501	94.901	94.801	99.001	99.001	98.901	99.001	99.101	99.001	99.201	99.201	99.101
>KJ939803.1_Bean_golden_mosaic_virus_isolate_BR_Par19_12_segment_DNAA	80.001	80.101	80.001	79.601	80.101	80.201	79.801	80.201	80.001	80.001	80.201	80.301	80.001	79.601	80.001	79.901	80.101	80.401	80.301	80.001	80.401	80.601	80.601	80.201	85.801	85.901	85.801	85.801	85.701	85.701	85.801	85.801	85.801	85.801	85.801	87.101	87.101	89.501	94.801	94.701	98.801	98.901	98.701	98.801	98.901	98.901	99.001	99.001	98.901
>KJ939842.1_Bean_golden_mosaic_virus_isolate_BR_Cri11_12_segment_DNAA	80.101	80.101	80.101	79.701	80.001	80.101	79.901	80.201	80.001	80.101	80.301	80.301	80.101	79.801	80.101	80.001	80.201	80.401	80.401	80.101	80.301	80.601	80.501	80.301	85.901	85.901	85.901	85.901	85.701	85.701	85.901	85.901	85.901	85.901	85.901	87.201	87.201	89.601	95.001	94.801	99.001	99.001	98.901	99.001	99.101	99.101	99.201	99.201	99.101
>KJ939783.1_Bean_golden_mosaic_virus_isolate_BR_Sag5_12_segment_DNAA	80.101	80.101	80.001	79.701	80.001	80.101	79.701	80.001	80.001	80.101	80.201	80.201	80.101	79.701	80.001	80.001	80.201	80.501	80.401	80.101	80.401	80.701	80.501	80.301	85.801	85.901	85.901	85.801	85.701	85.701	85.801	85.901	85.901	85.901	85.901	87.101	87.201	89.601	94.901	94.801	98.901	98.901	98.801	98.901	98.901	99.001	99.001	99.001	98.901
>KJ939781.1_Bean_golden_mosaic_virus_isolate_BR_Sag3_12_segment_DNAA	80.101	80.101	80.001	79.601	79.901	80.101	79.801	80.101	80.001	80.001	80.201	80.301	80.001	79.801	80.101	80.101	80.101	80.401	80.301	80.001	80.201	80.501	80.501	80.301	85.501	85.601	85.501	85.501	85.401	85.401	85.501	85.501	85.601	85.501	85.501	86.901	87.301	89.501	94.901	94.701	98.901	99.001	98.801	98.901	99.001	99.001	99.001	99.101	99.001
>KJ939795.1_Bean_golden_mosaic_virus_isolate_BR_Par16_12_segment_DNAA	80.101	80.101	80.001	79.701	79.901	80.101	79.801	80.101	80.001	80.101	80.201	80.301	80.101	79.701	80.001	79.901	80.201	80.501	80.401	80.101	80.401	80.601	80.501	80.201	85.801	85.801	85.801	85.701	85.601	85.601	85.701	85.701	85.801	85.701	85.701	87.101	87.301	89.401	94.801	94.701	98.801	98.901	98.801	98.901	99.001	99.001	99.101	99.101	99.001
>KJ939809.1_Bean_golden_mosaic_virus_isolate_BR_Par9_12_segment_DNAA	80.001	80.201	80.201	79.801	80.101	80.301	79.801	80.301	80.001	80.001	80.401	80.301	80.001	79.701	80.101	80.101	80.201	80.501	80.301	80.001	80.301	80.601	80.501	80.101	85.901	85.901	85.901	85.901	85.701	85.701	85.901	85.901	85.901	85.901	85.901	87.201	87.201	89.501	94.901	94.701	98.901	99.001	98.801	98.901	99.001	99.001	99.101	99.201	99.001
>KJ939798.1_Bean_golden_mosaic_virus_isolate_BR_Par4_12_segment_DNAA	80.101	80.101	80.001	79.701	79.901	80.101	79.801	80.101	80.001	80.101	80.201	80.301	80.101	79.801	80.001	80.001	80.101	80.401	80.301	80.001	80.301	80.601	80.501	80.201	85.901	85.901	85.901	85.801	85.701	85.701	85.801	85.801	85.901	85.801	85.801	87.101	87.201	89.501	94.901	94.801	99.001	99.101	98.901	99.001	99.201	99.101	99.201	99.301	99.201
>KJ939801.1_Bean_golden_mosaic_virus_isolate_BR_Par18_12_segment_DNAA	80.101	80.001	79.901	79.601	79.901	80.001	79.801	80.101	79.901	80.001	80.201	80.201	80.001	79.801	80.001	80.001	80.101	80.401	80.301	80.001	80.301	80.601	80.501	80.201	86.001	86.001	86.001	85.901	85.801	85.801	85.901	85.901	86.001	85.901	85.901	87.201	87.301	89.501	94.901	94.701	98.901	99.001	98.801	98.901	99.001	99.001	99.101	99.201	99.001
>KJ939813.1_Bean_golden_mosaic_virus_isolate_BR_Par26_12_segment_DNAA	80.001	80.001	79.901	79.601	79.901	80.001	79.801	80.101	79.901	80.001	80.201	80.201	80.001	79.701	80.001	80.001	80.201	80.501	80.501	80.201	80.201	80.301	80.401	80.201	85.801	85.801	85.801	85.701	85.601	85.601	85.701	85.801	85.801	85.801	85.801	87.101	87.201	89.501	94.801	94.701	98.801	98.901	98.801	98.901	99.001	98.901	99.001	99.001	98.901
>KJ939849.1_Bean_golden_mosaic_virus_isolate_BR_Cri13_12_segment_DNAA	80.001	80.001	79.901	79.601	79.901	80.001	79.801	80.101	79.901	80.001	80.201	80.201	80.001	79.601	80.001	80.001	79.901	80.101	80.101	79.801	80.301	80.601	80.501	80.201	85.801	85.801	85.801	85.701	85.601	85.601	85.701	85.801	85.801	85.801	85.801	87.101	87.301	89.601	94.801	94.701	98.901	99.001	98.901	99.001	99.101	99.001	99.201	99.201	99.101
>KJ939818.1_Bean_golden_mosaic_virus_isolate_BR_Par30_12_segment_DNAA	80.101	80.101	80.001	79.701	79.901	80.101	79.801	80.101	80.001	80.101	80.201	80.301	80.101	79.801	80.101	80.001	80.101	80.401	80.301	80.001	80.201	80.501	80.501	80.201	85.801	85.901	85.801	85.801	85.701	85.701	85.801	85.801	85.801	85.801	85.801	87.101	87.201	89.501	95.001	94.801	98.901	99.001	98.901	99.001	99.101	99.101	99.201	99.201	99.101
>KJ939816.1_Bean_golden_mosaic_virus_isolate_BR_Par28_12_segment_DNAA	80.101	80.101	80.001	79.701	79.901	80.101	79.801	80.101	80.001	80.101	80.201	80.301	80.101	79.501	80.001	79.901	80.101	80.401	80.301	80.001	80.201	80.501	80.601	80.401	85.801	85.901	86.101	86.001	85.901	85.901	86.001	86.001	86.101	86.001	86.001	86.901	87.201	89.501	94.801	94.601	98.801	98.901	98.801	98.901	99.001	99.001	99.101	99.101	99.001
>DQ875868.1_Corchorus_yellow_spot_virus_segment_DNAA	79.101	79.501	79.401	79.001	79.101	79.001	79.201	79.101	79.101	79.101	79.501	79.601	79.001	79.301	79.501	79.601	79.201	79.101	77.801	77.901	77.101	77.401	77.501	79.001	77.801	77.901	77.901	78.001	77.901	77.901	78.001	78.001	77.901	77.901	77.901	78.101	78.001	77.001	77.401	77.201	77.401	77.401	77.201	77.301	77.301	77.301	77.401	77.401	77.401
>KY449275.1_Tomato_mosaic_Trujillo_virus_isolate_Trujillo427a_segment_DNAA	78.801	78.801	78.701	78.801	78.601	78.501	78.701	78.401	78.701	78.601	78.701	78.901	78.701	78.901	78.701	78.901	78.401	78.401	77.501	77.501	77.801	77.501	77.601	78.801	77.501	77.501	77.701	77.701	77.501	77.501	77.701	77.601	77.601	77.501	77.501	78.101	77.801	77.401	77.201	77.001	77.701	77.701	77.601	77.601	77.701	77.601	77.801	77.801	77.801
>GU997691.1_Sida_golden_mottle_virus_segment_DNAA	77.901	78.201	78.201	78.201	77.901	77.801	78.001	77.701	77.901	78.001	78.201	78.001	77.801	77.601	77.901	78.001	76.901	76.801	76.901	76.801	75.901	75.901	76.301	77.401	76.301	76.301	76.401	76.401	76.501	76.401	76.401	76.401	76.401	76.301	76.301	76.601	76.501	77.201	76.401	76.201	76.801	76.801	76.701	76.801	76.801	76.701	76.801	76.801	76.801
>JX162591.1_Sida_golden_mosaic_Buckup_virus[Jamaica_St._Elizabeth_2004]_clone_pBuA9	77.401	77.101	77.401	77.601	77.401	77.201	77.401	77.401	77.201	77.101	77.201	77.301	77.101	77.901	77.601	77.701	78.801	78.901	77.701	77.701	77.401	77.201	77.601	77.901	76.701	76.701	76.901	76.901	76.801	76.801	76.801	77.001	76.901	76.901	76.901	76.901	76.301	77.101	76.101	75.901	76.201	76.201	76.001	76.101	76.201	76.101	76.201	76.201	76.101
>HQ008338.1_Sida_golden_mosaic_Buckup_virus[Jamaica_St._Elizabeth_2004]_clone_pBuA8_segment_DNAA	77.401	77.101	77.401	77.501	77.301	77.201	77.401	77.301	77.201	77.101	77.101	77.301	77.001	77.701	77.501	77.601	78.801	78.901	77.601	77.601	77.301	77.101	77.501	77.901	76.701	76.701	76.801	76.801	76.701	76.701	76.701	76.901	76.901	76.801	76.801	76.801	76.101	77.001	76.201	76.001	76.401	76.401	76.201	76.201	76.301	76.301	76.301	76.301	76.201
>NC_038963.1_Tomato_latent_virus_isolate_T2+	76.401	75.701	75.401	75.901	75.701	75.701	74.901	74.901	75.201	75.901	75.401	76.201	75.301	75.101	74.801	75.001	73.601	73.601	73.301	73.101	72.701	72.501	72.301	73.801	74.001	74.001	74.001	74.001	74.001	74.101	73.901	74.001	74.001	73.901	73.901	73.201	74.401	73.901	72.901	72.701	73.301	73.701	73.801	73.801	73.901	73.701	73.801	73.801	73.801
>KU058854.1_Malvastrum_bright_yellow_mosaic_virus_isolate_Ma8S_clone_Ma8S1A_segment_DNAA	77.901	77.701	77.501	77.501	77.601	77.401	77.201	77.301	77.401	77.401	77.701	77.701	77.401	78.401	77.801	78.101	78.301	78.301	78.001	77.901	76.801	77.401	76.701	78.101	76.701	76.601	76.701	76.601	76.701	76.701	76.601	76.701	76.701	76.701	76.701	77.301	77.101	76.101	76.301	76.101	76.201	76.201	76.201	76.201	76.301	76.101	76.201	76.201	76.201
>DQ520944.1_Sida_mosaic_Sinaloa_virus_segment_A	76.901	76.901	76.701	76.601	76.901	76.801	76.601	76.701	76.501	76.401	76.901	77.301	76.701	77.501	77.201	77.301	78.101	78.201	77.601	77.401	76.501	76.501	77.001	78.501	75.901	75.901	75.801	75.901	75.801	75.801	75.901	75.901	75.901	75.901	75.901	76.301	75.901	75.301	75.301	75.101	75.201	75.201	75.001	75.101	75.301	75.201	75.301	75.301	75.301
>AF012300.1_Tomato_mottle_Taino_virus_component_A	77.501	77.001	77.101	76.701	77.001	77.001	76.701	76.701	77.001	76.901	77.001	77.001	76.701	77.801	77.501	77.501	78.501	78.401	78.001	78.001	77.401	77.801	77.401	77.101	76.601	76.501	76.501	76.501	76.501	76.401	76.601	76.501	76.501	76.501	76.501	76.501	75.801	75.801	76.101	75.901	75.301	75.201	75.301	75.301	75.401	75.101	75.301	75.301	75.301
>JX162594.1_Sida_golden_mosaic_Braco_virus[Jamaica_Liguanea_2008]_clone_pBrA3	77.801	77.401	77.701	77.301	77.601	77.501	77.301	77.501	77.801	77.601	77.601	77.201	77.401	77.701	77.901	78.101	78.101	78.001	78.001	78.001	76.401	76.101	76.801	78.701	76.801	76.901	76.901	76.801	77.001	76.901	76.801	77.001	77.001	76.901	76.901	77.101	77.201	76.201	76.401	76.201	76.801	76.801	76.701	76.801	76.901	76.801	76.901	76.901	76.801
>HQ009521.1_Sida_golden_mosaic_Braco_virus[Jamaica_Liguanea_2008]_clone_pBrA6_segment_DNAA	77.901	77.501	77.801	77.301	77.701	77.601	77.401	77.601	77.801	77.701	77.701	77.301	77.501	77.801	77.901	78.201	78.201	78.001	78.001	78.001	76.301	76.001	76.801	78.701	76.801	76.901	76.901	76.801	76.901	76.901	76.801	77.001	76.901	76.901	76.901	77.201	77.101	76.201	76.401	76.201	76.801	76.801	76.701	76.801	76.901	76.801	76.901	76.901	76.801
>NC_038458.1_Sida_golden_mosaic_Braco_virus[Jamaica_Liguanea_2008]_clone_pBrA4	78.001	77.601	77.901	77.401	77.801	77.701	77.501	77.701	77.901	77.801	77.801	77.401	77.601	77.901	78.001	78.301	78.201	78.101	78.301	78.301	76.401	76.101	76.801	78.801	76.801	76.801	76.801	76.801	76.901	76.801	76.801	76.901	76.901	76.801	76.801	77.101	77.001	76.201	76.401	76.201	76.701	76.701	76.601	76.701	76.801	76.701	76.801	76.801	76.801
>X99550.1_Sida_golden_mosiac_Costa_Rica_virus_AV1	77.901	77.301	77.501	77.801	77.101	77.201	77.101	77.401	77.001	77.101	76.901	77.801	77.201	77.201	77.301	77.101	79.501	79.601	77.901	77.901	78.701	78.601	78.601	77.801	76.901	76.901	76.901	77.001	77.001	76.901	76.901	77.101	77.001	77.001	77.001	77.501	77.101	76.901	76.601	76.401	76.601	76.701	76.801	76.901	76.901	76.701	76.801	76.901	76.701
>M88179.1_Bean_dwarf_mosaic_virus_segment_DNA_A	78.401	78.501	78.401	78.501	78.401	78.401	78.101	78.401	78.201	78.201	78.401	78.201	78.301	78.001	78.001	78.101	79.201	79.401	78.201	78.301	78.001	77.801	77.801	77.701	77.101	77.101	77.201	77.201	77.101	77.101	77.101	77.301	77.301	77.301	77.301	77.101	77.201	77.401	76.901	76.701	77.201	77.201	77.001	77.101	77.201	77.101	77.301	77.301	77.101
>KT099121.1_Sida_golden_mosaic_Honduras_virus_isolate_GtSq4_segment_DNAA	79.201	78.901	79.101	79.001	78.701	78.701	78.301	78.401	78.801	78.601	78.901	78.901	78.801	79.001	78.901	79.201	80.901	81.001	79.701	79.901	79.001	78.901	79.201	79.201	77.701	77.701	77.701	77.701	77.701	77.701	77.801	77.801	77.701	77.701	77.701	78.401	77.501	77.201	77.301	77.101	77.601	77.601	77.501	77.501	77.501	77.501	77.601	77.601	77.501
>KT099120.1_Sida_golden_mosaic_Honduras_virus_isolate_GtSq2_segment_DNAA	79.101	78.801	79.001	79.001	78.601	78.601	78.201	78.301	78.501	78.501	78.801	78.901	78.601	78.901	78.701	78.801	81.101	81.201	79.601	79.801	79.301	79.201	78.901	78.901	77.601	77.601	77.601	77.601	77.601	77.601	77.701	77.701	77.601	77.601	77.601	78.401	77.501	77.501	77.601	77.401	77.701	77.701	77.401	77.601	77.601	77.601	77.701	77.801	77.701
>Y11097.1_Sida_golden_mosaic_Honduras_virus_segment_A	78.501	78.101	78.401	78.301	78.101	78.101	77.701	77.801	78.001	78.001	78.201	78.201	78.101	78.101	77.901	78.101	79.601	79.701	78.201	78.001	77.901	77.901	77.801	78.401	77.501	77.401	77.401	77.401	77.401	77.401	77.401	77.601	77.601	77.601	77.601	77.701	77.201	77.101	76.701	76.501	76.701	76.701	76.501	76.401	76.501	76.401	76.601	76.601	76.501
>GU990613.1_Okra_yellow_mosaic_Mexico_virus__[Sida]_coat_protein__AV1_	78.301	78.201	78.301	78.201	78.001	77.901	77.501	77.801	77.901	78.001	78.101	78.201	77.901	77.801	77.801	77.701	79.301	79.301	77.301	77.401	78.001	77.901	78.201	78.201	76.601	76.601	76.701	76.701	76.601	76.701	76.701	76.801	76.701	76.701	76.701	77.101	76.701	76.701	76.301	76.201	76.501	76.501	76.401	76.201	76.201	76.201	76.401	76.401	76.301
>GU990612.1_Okra_yellow_mosaic_Mexico_virus__[Sida_Colima_2]_coat_protein__AV1_	78.301	78.701	78.401	78.101	78.201	78.201	78.101	78.201	78.101	78.101	78.301	78.401	77.901	78.101	78.401	78.401	79.501	79.401	78.001	77.901	77.601	77.501	77.501	78.601	76.901	76.901	76.901	76.901	76.901	76.901	77.001	77.001	77.001	76.901	76.901	77.401	77.101	77.001	76.701	76.601	77.001	77.101	76.701	76.701	76.801	76.701	76.901	76.901	76.801
>HM035059.1_Okra_yellow_mosaic_Mexico_virus_isolate_OkYMMVTX_segment_DNAA	78.901	79.001	79.101	79.001	78.701	78.801	78.501	78.601	78.801	78.701	78.801	78.901	78.601	78.701	78.801	78.901	79.901	79.801	79.001	78.901	78.501	78.601	78.301	78.501	76.901	76.901	77.001	77.001	77.001	77.001	77.001	77.101	77.101	77.001	77.001	77.701	77.301	77.401	77.001	76.801	77.401	77.501	77.201	77.201	77.201	77.101	77.301	77.301	77.201
>DQ022611.1_Okra_yellow_mosaic_Mexico_virus_segment_A	78.801	78.901	79.101	78.901	78.701	78.701	78.401	78.601	78.701	78.701	78.801	78.901	78.601	78.701	78.701	78.801	79.701	79.601	78.801	78.701	78.501	78.601	78.301	78.501	76.901	76.901	77.001	77.001	77.001	77.001	77.001	77.101	77.101	77.001	77.001	77.701	77.101	77.301	77.001	76.801	77.401	77.501	77.201	77.301	77.301	77.201	77.401	77.401	77.301
>NC_038968.1_VEM_begomovirus_2_isolate_GtSq5_segment_DNAA	77.901	77.901	77.801	77.401	78.101	77.601	77.601	77.701	78.001	77.901	78.101	78.101	77.601	77.901	77.301	77.401	80.201	80.201	78.201	78.301	78.401	78.101	78.301	78.301	77.701	77.701	77.701	77.701	77.701	77.701	77.701	77.801	77.801	77.801	77.801	77.901	76.501	77.401	76.301	76.101	76.901	76.901	76.701	76.701	76.701	76.701	76.901	76.901	76.701
>KX011471.1_Tobacco_leaf_curl_Cuba_virus_isolate_CU_frijol_8_2014_segment_DNAA	77.801	77.901	77.501	77.601	77.801	77.701	77.601	77.701	77.501	77.501	77.801	77.801	77.401	78.001	78.001	77.801	79.601	79.501	77.901	78.001	78.101	78.101	78.401	78.001	77.101	77.101	77.201	77.301	77.301	77.201	77.201	77.301	77.301	77.301	77.301	76.801	76.801	76.301	75.601	75.401	75.901	75.901	75.901	75.901	76.001	75.901	75.901	75.901	75.901
>AM050143.1_Tobacco_leaf_curl_Cuba_virus_AV1_gene	77.801	77.801	77.501	77.601	78.001	77.901	77.701	77.901	77.701	77.601	77.801	78.001	77.501	77.901	77.601	77.501	79.701	79.401	78.201	78.101	77.801	77.701	78.201	77.801	76.801	76.801	76.901	76.901	76.901	76.901	76.901	77.001	77.001	77.001	77.001	76.801	77.001	76.801	75.401	75.201	76.001	76.001	76.001	76.001	76.101	76.001	76.101	76.101	76.001
>KU562963.1_Tobacco_leaf_curl_Cuba_virus_segment_DNAA	78.101	78.401	78.001	77.501	78.201	78.201	77.801	77.901	77.901	78.001	78.301	78.101	77.701	78.101	78.301	78.101	79.401	79.301	78.101	78.001	77.601	77.501	77.701	78.001	76.801	76.801	76.801	76.901	76.901	76.801	76.801	77.001	77.001	77.001	77.001	76.701	76.501	76.201	75.401	75.201	76.101	76.101	76.101	76.101	76.201	76.101	76.201	76.201	76.001
>MN403041.1_Potato_yellow_mosaic_virus_isolate_Ta946_segment_DNAA	78.901	78.601	78.601	78.401	78.401	78.401	78.201	78.401	78.801	78.701	78.701	78.801	78.401	79.101	79.001	79.201	79.301	79.301	78.701	79.001	77.501	77.401	77.701	78.601	77.301	77.401	77.601	77.701	77.501	77.601	77.701	77.701	77.701	77.701	77.701	78.301	77.801	76.801	77.501	77.201	77.801	77.801	77.801	77.801	77.801	77.801	77.901	77.901	77.901
>KU665804.1_Potato_yellow_mosaic_virus_isolate_La_Petrolea_949_segment_DNAA	78.801	78.601	78.501	78.401	78.401	78.401	78.201	78.401	78.701	78.601	78.601	78.801	78.401	79.101	78.901	79.201	79.201	79.301	78.701	78.901	77.501	77.401	77.701	78.601	77.301	77.301	77.601	77.601	77.501	77.501	77.701	77.601	77.701	77.601	77.601	78.301	77.801	76.801	77.401	77.201	77.801	77.801	77.701	77.701	77.801	77.701	77.901	77.901	77.901
>KX389269.1_Potato_yellow_mosaic_virus_isolate_Lara1203_segment_DNAA	77.601	77.301	77.301	77.101	77.101	77.101	76.901	77.001	77.401	77.401	77.401	77.601	77.101	77.801	77.701	77.901	78.001	78.201	77.401	77.601	75.901	75.801	76.001	76.801	75.701	75.701	76.001	76.001	75.901	75.901	76.101	76.001	76.001	76.001	76.001	76.701	76.301	76.001	76.201	76.001	76.501	76.501	76.501	76.501	76.501	76.501	76.601	76.601	76.601
>D00940.1_Potato_yellow_mosaic_virus[Venezuela]_DNA_A	79.401	78.801	79.101	78.901	78.901	78.901	78.701	79.001	79.301	79.101	79.301	79.401	79.101	79.501	79.501	79.501	79.001	79.401	78.401	78.801	77.501	77.301	77.901	77.801	77.201	77.201	77.501	77.501	77.401	77.401	77.601	77.501	77.601	77.501	77.501	78.001	77.401	77.001	77.601	77.401	78.201	78.201	78.101	78.101	78.301	78.201	78.401	78.401	78.401
>AY120882.1_Potato_yellow_mosaic_virus[Guadeloupe]_component_A	78.601	78.101	78.301	78.101	78.001	78.001	77.801	78.001	78.201	78.101	78.301	78.401	77.901	79.001	78.901	79.101	78.301	78.701	77.501	77.701	76.701	76.801	77.201	78.701	77.201	77.201	77.501	77.501	77.401	77.401	77.601	77.501	77.601	77.501	77.501	77.301	76.901	76.501	76.801	76.501	77.301	77.201	77.101	77.101	77.201	77.101	77.201	77.301	77.201
>AY965897.1_Potato_yellow_mosaic_virus_segment_DNAA	78.401	77.701	78.001	77.801	77.701	77.701	77.601	77.801	77.801	77.801	78.001	78.101	77.601	78.601	78.501	78.801	78.101	78.301	77.201	77.401	76.301	76.401	76.701	78.301	77.001	77.001	77.301	77.301	77.201	77.201	77.401	77.301	77.401	77.301	77.301	77.101	76.501	76.301	76.801	76.501	77.401	77.301	77.201	77.201	77.301	77.201	77.301	77.401	77.301
>JQ045705.1_Potato_yellow_mosaic_virus_isolate_Tulua_Valle_del_Cauca_2008_segment_A	79.001	79.401	79.501	79.201	79.101	79.101	78.601	78.701	79.201	79.301	79.301	79.101	79.001	79.601	79.601	79.601	78.801	79.101	77.801	77.901	76.701	76.901	77.101	78.301	77.201	77.301	77.501	77.501	77.401	77.401	77.601	77.501	77.601	77.501	77.501	77.801	77.301	76.701	77.501	77.301	77.801	77.901	77.901	77.901	77.901	77.801	77.801	78.001	78.001
>EU518935.1_Potato_yellow_mosaic_virus_isolate_Valle_del_Cauca_segment_A	78.901	79.301	79.301	79.001	79.101	79.001	78.601	78.701	79.301	79.301	79.201	79.001	79.001	79.701	79.701	79.601	78.901	79.301	78.001	78.001	76.901	76.901	77.201	78.401	77.201	77.301	77.501	77.501	77.401	77.401	77.601	77.501	77.601	77.501	77.501	77.701	77.501	76.801	77.701	77.501	77.901	78.001	78.001	78.001	78.001	77.901	78.101	78.101	78.101
>JN848773.1_Datura_leaf_distortion_virus_isolate_Venezuela_Rubio_933_2007_segment_DNAA	78.601	78.301	78.201	78.001	78.001	78.001	77.801	77.901	78.201	78.101	78.101	78.401	77.801	78.601	78.301	78.301	81.001	80.701	79.001	79.101	79.601	79.501	79.301	78.001	77.001	77.001	77.201	77.301	77.201	77.201	77.301	77.301	77.301	77.301	77.301	77.501	77.301	76.501	75.901	75.701	76.201	76.201	76.101	76.201	76.301	76.201	76.401	76.401	76.201
>KT099126.1_VEM_begomovirus_3_isolate_GtSq7_segment_DNAA	78.101	78.601	78.501	78.401	78.501	78.301	78.001	78.101	78.301	78.301	78.601	78.001	78.301	78.301	77.801	78.001	78.301	78.301	77.301	77.401	76.401	76.201	75.901	77.801	76.201	76.301	76.401	76.301	76.401	76.301	76.401	76.501	76.501	76.501	76.501	76.801	76.701	75.801	77.001	76.801	77.201	77.201	77.101	77.201	77.301	77.401	77.301	77.201	77.201
>NC_038969.1_VEM_begomovirus_3_isolate_GtSq10_segment_DNAA	78.101	78.501	78.501	78.301	78.501	78.301	77.901	78.101	78.201	78.201	78.601	78.001	78.301	78.301	77.801	78.001	78.301	78.301	77.301	77.401	76.501	76.301	75.901	77.901	76.401	76.401	76.501	76.501	76.501	76.401	76.501	76.601	76.601	76.601	76.601	76.901	76.801	75.801	76.801	76.601	77.301	77.301	77.201	77.301	77.401	77.501	77.401	77.301	77.301
>MH457190.1_Jamaica_yellow_mosaic_virus_isolate_Ayu1_segment_DNAA	78.001	78.201	78.301	78.101	78.301	78.101	77.801	78.001	78.001	78.001	78.401	78.001	78.001	77.601	77.401	77.601	78.201	78.201	77.101	77.201	76.401	76.001	75.701	77.601	76.401	76.401	76.501	76.601	76.601	76.501	76.501	76.601	76.601	76.601	76.601	76.801	76.901	75.501	76.901	76.701	76.801	76.801	76.701	76.801	76.901	77.001	76.901	76.801	76.801
>JX871371.1_Sida_common_mosaic_virus_isolate_BR_Vic4_10_segment_DNAA	78.701	79.201	79.101	78.701	78.901	79.001	78.901	79.001	78.901	78.801	78.801	78.801	78.801	79.101	79.201	79.101	78.401	78.201	78.401	78.201	77.001	77.301	77.401	80.301	78.101	78.101	78.101	78.001	77.901	78.001	78.001	78.001	78.101	78.001	78.001	77.401	77.501	77.701	78.001	77.801	77.501	77.501	77.501	77.501	77.501	77.501	77.701	77.601	77.501
>JX871370.1_Sida_common_mosaic_virus_isolate_BR_Vic3_10_segment_DNAA	78.001	78.501	78.501	78.101	78.301	78.401	78.301	78.401	78.301	78.301	78.201	78.201	78.201	78.501	78.701	78.501	78.201	78.101	78.101	77.901	77.101	77.201	77.101	79.501	77.801	77.801	77.801	77.701	77.601	77.701	77.701	77.701	77.701	77.701	77.701	76.901	77.101	77.301	78.201	78.101	77.601	77.601	77.501	77.501	77.601	77.501	77.601	77.601	77.601
>JX871373.1_Sida_common_mosaic_virus_isolate_BR_Vic8_10_segment_DNAA	78.801	79.201	79.201	78.801	78.901	79.101	78.901	79.001	78.901	78.801	78.801	78.801	78.701	79.001	79.401	79.301	78.601	78.401	78.801	78.301	77.401	77.501	77.801	79.801	78.001	78.001	78.001	78.001	77.901	77.901	78.101	78.101	78.001	78.001	78.001	77.201	77.701	77.901	78.301	78.201	77.701	77.701	77.601	77.601	77.701	77.601	77.901	77.701	77.701
>JX871372.1_Sida_common_mosaic_virus_isolate_BR_Vic5_10_segment_DNAA	78.901	79.201	79.001	78.601	79.001	79.101	79.101	79.201	79.001	78.901	78.901	79.001	78.701	78.401	79.001	78.901	78.501	78.301	78.601	78.201	77.101	77.301	77.601	79.601	78.001	78.001	78.001	78.001	77.901	77.901	78.101	78.101	78.101	78.001	78.001	77.401	77.601	78.201	78.301	78.101	77.501	77.501	77.501	77.501	77.501	77.401	77.701	77.501	77.501
>KC706531.1_Sida_common_mosaic_virus_isolate_BR_Coi5_07_segment_DNAA	78.701	79.201	79.201	78.801	79.001	79.001	79.101	79.201	79.001	78.801	79.001	78.901	78.601	78.401	78.901	78.601	78.401	78.201	78.601	78.101	77.201	77.301	77.701	79.801	77.701	77.701	77.701	77.701	77.601	77.601	77.801	77.801	77.801	77.701	77.701	76.701	77.101	78.001	77.701	77.501	77.201	77.201	77.101	77.201	77.201	77.101	77.401	77.201	77.201
>KC706605.1_Tomato_leaf_distortion_virus_isolate_BR_Pda47_05_segment_DNAA	80.401	80.401	80.401	80.001	79.901	80.001	80.201	80.201	80.201	80.201	80.301	80.301	79.601	79.901	80.501	80.401	80.201	80.101	79.801	79.701	78.801	79.001	79.301	82.401	79.101	79.101	79.101	79.001	79.201	79.101	79.101	79.101	79.101	79.001	79.001	79.101	79.201	79.501	79.501	79.401	79.001	79.001	79.101	79.201	79.301	79.201	79.201	79.201	79.201
>NC_038474.1_Tomato_leaf_distortion_virus_isolate_BR_Pda4_05_segment_DNAA	80.101	80.201	80.301	79.801	79.701	79.801	80.001	80.001	80.001	80.001	80.101	79.901	79.401	79.901	80.501	80.401	80.001	79.901	79.701	79.601	78.901	79.101	79.301	82.201	78.701	78.701	78.701	78.701	78.801	78.701	78.701	78.701	78.701	78.701	78.701	79.001	79.201	79.601	79.501	79.401	79.201	79.201	79.301	79.401	79.401	79.301	79.401	79.401	79.401
>MF163258.1_Sida_yellow_golden_mosaic_virus_isolate_SPI15_segment_DNAA	78.301	78.701	78.101	77.801	78.201	78.201	78.301	78.201	78.201	78.201	78.301	78.401	78.201	78.601	78.401	78.401	78.201	78.201	77.901	77.801	75.701	76.101	76.101	78.201	77.101	77.101	77.101	77.101	77.101	77.101	77.101	77.101	77.201	77.101	77.101	77.201	76.101	76.701	76.901	76.801	77.501	77.601	77.501	77.601	77.601	77.501	77.701	77.701	77.501
>KX691406.1_Sida_angular_mosaic_virus_isolate_ALS29_1E_segment_DNAA	78.001	78.301	78.101	77.801	78.201	78.101	78.101	78.101	78.301	78.201	78.101	77.801	78.101	78.401	78.501	78.401	78.101	78.201	77.401	77.501	76.301	76.001	76.001	79.601	76.601	76.601	76.601	76.601	76.501	76.601	76.601	76.601	76.601	76.601	76.601	77.301	76.701	77.201	76.501	76.301	76.601	76.701	76.501	76.601	76.701	76.601	76.901	76.701	76.601
>KX896423.1_Sida_mottle_Alagoas_virus_isolate_BRBR514_segment_DNAA	80.901	80.801	80.701	80.301	80.901	80.701	80.801	80.901	80.901	81.001	80.801	80.701	80.501	81.001	80.701	80.501	79.501	79.401	79.301	79.101	77.801	77.701	77.901	81.201	77.701	77.601	77.401	77.501	77.401	77.401	77.501	77.501	77.401	77.401	77.401	77.401	77.701	77.301	77.601	77.401	78.301	78.301	78.301	78.301	78.201	78.001	78.101	78.201	78.101
>KX896425.1_Sida_mottle_Alagoas_virus_isolate_BRBR914_segment_DNAA	80.901	80.601	80.501	80.101	80.701	80.501	80.601	80.701	80.801	80.901	80.601	80.701	80.301	80.501	80.601	80.501	79.501	79.501	79.201	78.901	77.701	77.601	77.901	81.401	77.701	77.601	77.701	77.701	77.701	77.701	77.801	77.701	77.701	77.601	77.601	77.501	77.901	77.301	77.601	77.501	78.301	78.301	78.301	78.301	78.301	78.101	78.201	78.201	78.201
>KX896422.1_Sida_mottle_Alagoas_virus_isolate_BRPB2814_segment_DNAA	80.801	80.501	80.401	80.001	80.701	80.501	80.501	80.601	80.701	80.801	80.301	80.501	80.301	80.501	80.601	80.601	79.201	79.201	79.101	78.801	77.701	77.601	77.801	81.401	77.601	77.501	77.601	77.601	77.601	77.601	77.601	77.601	77.601	77.501	77.501	77.501	77.901	77.301	77.601	77.501	78.101	78.101	78.101	77.901	78.101	77.901	78.101	78.001	77.901
>KX896424.1_Sida_mottle_Alagoas_virus_isolate_BRBR814_segment_DNAA	80.901	80.601	80.501	80.101	80.801	80.601	80.601	80.701	80.801	80.901	80.601	80.701	80.401	80.601	80.701	80.601	79.401	79.401	79.101	78.801	77.701	77.601	77.901	81.401	77.701	77.701	77.701	77.801	77.701	77.701	77.801	77.801	77.701	77.701	77.701	77.501	77.901	77.301	77.701	77.501	78.401	78.401	78.401	78.401	78.301	78.101	78.201	78.301	78.201
>KX896419.1_Sida_mottle_Alagoas_virus_isolate_BRPB3214_segment_DNAA	81.701	81.301	81.001	80.601	81.001	81.201	81.101	81.201	81.401	81.201	81.101	81.301	81.001	81.401	81.101	81.001	79.501	79.501	79.501	79.201	77.501	77.401	77.801	81.001	77.801	77.701	77.801	77.801	77.801	77.801	77.801	77.801	77.801	77.801	77.801	77.701	77.601	78.101	78.101	77.801	78.001	78.001	78.001	78.001	78.201	78.001	78.201	78.101	78.001
>KX896420.1_Sida_mottle_Alagoas_virus_isolate_BRPB3814_segment_DNAA	81.601	81.301	80.901	80.501	81.001	81.101	81.001	81.201	81.301	81.101	81.001	81.201	81.001	81.401	81.101	81.101	79.401	79.401	79.401	79.201	77.401	77.301	77.701	81.001	77.801	77.701	77.801	77.801	77.801	77.801	77.801	77.801	77.801	77.801	77.801	77.701	77.601	78.101	78.101	77.801	78.001	78.001	78.001	78.001	78.201	78.001	78.201	78.101	78.001
>KX896421.1_Sida_mottle_Alagoas_virus_isolate_BRPB2914_segment_DNAA	81.601	81.301	81.001	80.601	81.001	81.201	81.101	81.201	81.401	81.201	81.101	81.301	81.001	81.401	81.001	80.901	79.401	79.301	79.401	79.201	77.201	77.101	77.501	81.001	77.701	77.701	77.701	77.801	77.701	77.701	77.801	77.801	77.801	77.801	77.801	77.701	77.401	77.701	77.901	77.601	77.801	77.801	77.801	77.801	77.901	77.801	78.001	77.901	77.801
>KX896416.1_Sida_mottle_Alagoas_virus_isolate_BRPB3914_segment_DNAA	81.601	81.201	81.001	80.701	81.401	81.301	81.201	81.401	81.401	81.601	81.301	81.301	81.001	81.301	81.001	81.101	79.401	79.301	79.101	79.001	77.601	77.501	77.801	81.701	77.501	77.501	77.301	77.301	77.301	77.301	77.401	77.301	77.401	77.301	77.301	77.401	78.001	78.001	78.201	78.101	78.301	78.301	78.001	78.101	78.201	78.001	78.201	78.101	78.101
>KX896418.1_Sida_mottle_Alagoas_virus_isolate_BRPB3314_segment_DNAA	81.601	81.401	81.201	80.801	81.501	81.401	81.301	81.501	81.501	81.701	81.401	81.401	81.101	81.501	81.101	81.201	79.401	79.301	79.201	79.001	77.401	77.401	77.801	81.701	77.501	77.501	77.301	77.301	77.301	77.301	77.401	77.301	77.401	77.301	77.301	77.401	78.101	78.101	78.301	78.101	78.301	78.301	78.001	78.101	78.201	78.001	78.201	78.101	78.101
>KX896417.1_Sida_mottle_Alagoas_virus_isolate_BRPB2614_segment_DNAA	81.501	81.201	81.001	80.701	81.401	81.301	81.201	81.401	81.401	81.601	81.301	81.301	81.001	81.301	81.101	81.101	79.401	79.301	79.101	79.001	77.401	77.401	77.701	81.701	77.601	77.501	77.301	77.401	77.301	77.301	77.401	77.401	77.401	77.401	77.401	77.401	78.101	78.001	78.301	78.101	78.301	78.301	78.001	78.101	78.201	78.001	78.201	78.101	78.101
>KX896426.1_Sida_mottle_Alagoas_virus_isolate_BRBR714_segment_DNAA	81.401	81.201	81.001	80.601	81.401	81.301	81.201	81.301	81.301	81.501	81.201	81.201	81.001	81.301	81.101	81.101	79.301	79.201	79.001	78.901	77.301	77.301	77.601	81.601	77.501	77.501	77.301	77.301	77.301	77.301	77.301	77.301	77.301	77.301	77.301	77.301	77.901	77.901	78.201	78.001	78.201	78.201	77.901	78.001	78.101	77.901	78.201	78.101	78.001
>KX896427.1_Sida_mottle_Alagoas_virus_isolate_BRPB1114_segment_DNAA	81.501	81.201	81.101	80.701	81.501	81.401	81.201	81.401	81.401	81.601	81.301	81.301	81.001	81.001	80.901	80.901	79.401	79.301	79.101	79.001	77.401	77.401	77.701	81.601	77.501	77.501	77.301	77.301	77.301	77.301	77.301	77.301	77.301	77.301	77.301	77.401	78.001	78.101	78.201	78.101	78.401	78.401	78.101	78.101	78.301	78.101	78.201	78.201	78.101
>KX896415.1_Sida_mottle_Alagoas_virus_isolate_BRPB1414_segment_DNAA	81.501	81.401	81.201	80.801	81.601	81.401	81.301	81.501	81.501	81.701	81.401	81.401	81.101	81.501	81.201	81.201	79.501	79.401	79.201	79.101	77.501	77.501	77.901	81.801	77.601	77.501	77.301	77.401	77.301	77.301	77.401	77.401	77.401	77.401	77.401	77.401	78.001	78.101	78.401	78.301	78.401	78.401	78.401	78.301	78.401	78.201	78.501	78.401	78.301
>MH371469.1_Sida_mottle_Alagoas_virus_isolate_Mossoro_segment_DNA_A	80.901	80.501	80.401	80.101	80.501	80.601	80.401	80.501	80.501	80.501	80.701	80.601	80.301	80.401	80.501	80.501	79.001	78.801	79.001	78.601	77.401	77.301	77.601	80.501	77.201	77.201	77.201	77.201	77.201	77.201	77.301	77.301	77.301	77.301	77.301	77.201	77.301	77.401	78.101	77.901	77.901	77.901	77.801	77.801	77.901	77.701	78.001	77.901	78.001
>JX871386.1_Sida_mottle_Alagoas_virus_isolate_BR_Mar1_10_segment_DNAA	80.501	80.501	80.401	80.101	80.501	80.401	80.301	80.401	80.401	80.401	80.401	80.401	80.201	79.601	79.801	79.701	79.601	79.401	79.401	78.901	77.401	77.401	78.401	81.001	77.701	77.701	77.701	77.601	77.701	77.701	77.601	77.801	77.801	77.801	77.801	77.501	77.401	77.701	78.201	78.101	77.801	77.801	77.701	77.801	78.001	77.701	77.901	77.801	77.901
>JX871384.1_Sida_mottle_Alagoas_virus_isolate_BR_Vsa1_10_segment_DNAA	80.501	80.301	80.201	79.901	80.301	80.201	80.101	80.301	80.201	80.201	80.201	80.401	80.101	79.801	79.701	79.701	80.001	79.801	79.801	79.301	77.401	77.301	78.401	81.101	77.701	77.701	77.701	77.701	77.801	77.801	77.701	77.801	77.801	77.801	77.801	77.801	77.501	76.901	78.101	78.001	77.601	77.601	77.501	77.601	77.801	77.501	77.801	77.601	77.801
>JX871385.1_Sida_mottle_Alagoas_virus_isolate_BR_Vsa2_10_segment_DNAA	80.401	80.001	80.001	79.601	80.101	80.001	80.001	80.101	80.001	80.101	80.301	80.201	80.201	79.801	79.501	79.701	79.501	79.401	79.301	78.801	77.401	77.201	77.801	81.001	77.501	77.501	77.501	77.501	77.601	77.501	77.501	77.601	77.601	77.601	77.601	77.601	77.301	76.701	77.901	77.701	77.301	77.301	77.301	77.401	77.501	77.201	77.501	77.401	77.501
>KX640991.1_Sida_yellow_blotch_virus_isolate_PB111_segment_DNAA	80.201	80.101	79.601	79.401	79.801	79.701	79.801	79.901	79.801	79.801	79.801	79.701	79.701	79.901	79.701	79.701	79.001	78.801	78.701	78.401	76.901	76.901	77.201	79.801	76.501	76.501	76.501	76.501	76.601	76.501	76.401	76.501	76.601	76.501	76.501	76.601	77.001	76.501	76.801	76.701	77.201	77.301	77.301	77.201	77.301	77.001	77.201	77.201	77.101
>JX871382.1_Sida_yellow_blotch_virus_isolate_BR_Chp1_10_segment_DNAA	79.401	79.401	78.801	78.601	79.001	79.001	78.901	79.001	79.101	79.101	79.101	79.101	79.001	79.601	79.301	79.301	79.401	79.301	79.101	78.801	77.001	76.901	77.201	79.101	76.201	76.101	76.101	76.201	76.201	76.101	76.001	76.101	76.101	76.101	76.101	75.701	77.701	76.301	76.401	76.201	76.601	76.701	76.801	76.701	76.801	76.501	76.701	76.701	76.601
>MF957205.1_Sida_yellow_net_virus_isolate_Paragominas_PA_segment_DNAA	79.901	79.701	80.001	79.701	80.001	79.701	79.601	79.701	79.801	79.801	79.901	80.001	79.701	80.401	80.201	80.101	78.401	78.701	78.701	78.601	78.201	78.101	77.601	80.901	77.001	77.001	77.001	77.101	77.001	77.001	77.001	77.101	77.101	77.001	77.001	76.801	77.701	77.201	77.001	76.901	77.101	77.101	77.201	77.101	77.101	77.001	77.101	77.101	77.001
>MF957207.1_Sida_yellow_net_virus_isolate_SaoFidelis_RJ_segment_DNA_A	79.901	79.701	80.201	79.801	80.201	79.901	79.801	79.901	79.901	79.901	80.101	79.801	79.901	80.201	80.201	80.101	78.601	78.601	79.001	78.701	78.501	78.501	78.001	81.201	77.401	77.401	77.201	77.301	77.201	77.201	77.201	77.301	77.301	77.201	77.201	77.301	78.101	76.901	77.501	77.301	77.601	77.601	77.701	77.601	77.701	77.501	77.701	77.701	77.601
>MF957206.1_Sida_yellow_net_virus_isolate_Patos_MG_segment_DNAA	79.101	79.001	79.401	79.001	79.301	79.001	78.901	79.001	79.101	79.201	79.201	79.201	79.101	79.601	79.401	79.401	78.201	78.201	78.001	78.101	78.001	77.901	77.501	80.101	76.601	76.601	76.601	76.701	76.601	76.601	76.601	76.701	76.701	76.601	76.601	76.801	77.601	76.701	77.001	76.801	77.001	77.001	77.201	77.001	77.101	77.001	77.101	77.101	77.001
>JX871376.1_Sida_yellow_net_virus_isolate_BR_Vic2_10_segment_DNAA	79.401	79.801	79.901	79.701	79.701	79.601	79.501	79.601	79.601	79.601	79.801	79.501	79.701	80.101	79.601	79.701	79.801	80.001	79.901	79.701	79.101	78.901	78.601	81.201	77.301	77.301	77.501	77.501	77.501	77.501	77.301	77.401	77.401	77.301	77.301	77.401	77.801	77.501	78.201	78.001	78.501	78.501	78.401	78.501	78.401	78.201	78.301	78.401	78.301
>KT957957.2_Sida_yellow_net_virus_isolate_RJ016_segment_DNAA	79.301	79.201	79.301	79.001	79.101	79.101	78.901	79.001	79.001	79.001	79.201	79.301	79.201	79.801	79.401	79.501	79.301	79.601	79.401	79.201	78.801	78.601	78.001	81.301	77.401	77.401	77.401	77.401	77.401	77.401	77.301	77.301	77.301	77.301	77.301	76.901	77.501	77.101	78.101	77.901	77.801	77.801	77.801	77.801	77.701	77.601	77.701	77.701	77.701
>KU996355.1_Sida_yellow_net_virus_isolate_AM012_segment_DNAA	79.001	78.901	78.901	78.601	78.801	78.701	78.601	78.701	78.701	78.701	78.901	79.001	78.801	79.601	79.001	79.001	79.201	79.201	79.201	79.001	78.801	78.401	77.901	80.901	77.201	77.201	77.201	77.301	77.201	77.201	77.101	77.201	77.201	77.101	77.101	76.701	77.401	77.001	77.901	77.701	77.601	77.601	77.501	77.601	77.501	77.301	77.501	77.501	77.401
>KU996356.1_Sida_yellow_net_virus_isolate_RJ018_segment_DNAA	78.301	78.501	78.601	78.501	78.401	78.101	78.301	78.401	78.601	78.101	78.701	78.501	78.301	79.201	78.601	78.601	78.801	78.901	78.501	78.401	78.201	77.901	77.501	80.501	76.601	76.601	76.501	76.601	76.501	76.601	76.401	76.501	76.501	76.401	76.401	76.701	76.601	77.001	77.001	76.801	77.501	77.501	77.501	77.501	77.401	77.201	77.401	77.401	77.301
>KU996357.1_Sida_yellow_net_virus_isolate_RJ028_segment_DNAA	79.301	79.101	79.401	79.201	79.101	79.101	79.001	79.101	79.101	79.101	79.301	79.401	79.201	79.801	79.301	79.301	79.701	79.701	79.701	79.501	78.801	78.601	78.301	81.201	77.201	77.201	77.201	77.201	77.201	77.201	77.001	77.101	77.101	77.001	77.001	77.801	77.801	77.601	78.201	78.001	78.401	78.401	78.301	78.401	78.301	78.101	78.201	78.301	78.201
>KJ742419.1_Tomato_yellow_spot_virus_strain_TO1_segment_DNAA	78.901	79.201	79.501	79.101	79.201	79.101	78.901	79.001	79.001	79.201	79.301	79.001	78.901	79.101	78.701	78.701	79.701	79.801	79.401	79.301	78.601	78.401	78.001	80.701	76.901	76.901	76.901	77.001	76.901	76.901	77.001	77.001	76.901	76.901	76.901	76.901	77.601	78.301	78.401	78.201	78.001	77.901	78.001	78.001	77.901	77.801	77.901	77.901	77.801
>MN518741.1_Tomato_yellow_spot_virus_isolate_AR_Jujuy_Yuto_Leonurus417_2008_segment_DNAA	79.201	79.401	79.901	79.501	79.601	79.401	79.301	79.501	79.401	79.501	79.601	79.401	79.301	78.401	78.701	78.601	79.901	79.901	79.701	79.501	78.901	78.701	78.301	80.801	77.301	77.301	77.301	77.401	77.301	77.301	77.401	77.401	77.301	77.301	77.301	77.101	77.701	78.401	78.201	78.001	78.201	78.101	78.201	78.201	78.101	78.101	78.001	78.101	78.001
>MN508241.1_Tomato_yellow_spot_virus_isolate_AR_Salta_Pichanal_Pepper262_2007_segment_DNAA	78.801	79.201	79.401	79.001	79.201	79.001	78.801	79.001	79.001	79.101	79.201	79.001	78.901	78.901	78.801	78.701	79.101	79.201	78.901	78.801	78.301	78.101	77.701	80.801	77.201	77.201	77.101	77.201	77.101	77.101	77.101	77.201	77.101	77.101	77.101	77.101	77.301	78.001	78.001	77.801	77.701	77.701	77.801	77.701	77.701	77.601	77.601	77.701	77.601
>MN508245.1_Tomato_yellow_spot_virus_isolate_AR_Salta_Pichanal_Pepper269_2007_segment_DNAA	78.901	79.101	79.401	79.101	79.101	79.001	78.901	79.101	78.901	79.101	79.201	79.001	79.001	79.001	78.801	78.701	79.501	79.601	79.401	79.201	78.501	78.301	77.701	80.701	77.201	77.201	77.201	77.301	77.201	77.201	77.201	77.301	77.201	77.201	77.201	77.101	77.301	78.201	78.001	77.801	78.001	77.901	78.001	78.001	77.901	77.801	77.901	77.901	77.801
>MN508243.1_Tomato_yellow_spot_virus_isolate_AR_Salta_Pichanal_Pepper267_2007_segment_DNAA	78.801	79.001	79.401	79.101	79.101	79.001	78.901	79.101	78.901	79.101	79.201	78.901	79.001	78.901	78.801	78.701	79.501	79.501	79.301	79.201	78.501	78.301	77.701	80.701	77.201	77.201	77.201	77.201	77.201	77.201	77.201	77.301	77.201	77.201	77.201	77.101	77.301	78.201	78.001	77.801	77.901	77.901	77.901	77.901	77.901	77.801	77.901	77.901	77.801
>KX348179.1_Tomato_yellow_spot_virus_isolate_BR_Pab1058_11	78.701	78.701	78.901	78.501	78.901	78.901	78.701	78.801	78.801	78.901	78.901	78.701	78.601	78.301	77.901	78.001	78.601	79.001	78.401	78.401	78.301	78.101	77.401	80.301	77.001	77.001	77.001	77.001	77.001	77.001	76.901	76.901	76.801	76.801	76.801	77.201	77.001	78.001	77.601	77.401	77.401	77.501	77.601	77.501	77.501	77.401	77.401	77.501	77.401
>FJ538207.1_Tomato_yellow_spot_virus_from_Argentina_segment_DNAA	80.401	80.301	80.701	80.401	80.601	80.501	80.301	80.501	80.401	80.401	80.501	80.801	80.401	80.101	79.501	79.501	79.901	80.001	79.201	79.101	78.901	78.801	78.001	80.501	76.801	76.801	76.701	76.801	76.701	76.701	76.701	76.801	76.701	76.701	76.701	77.101	77.401	77.701	77.601	77.401	77.701	77.701	77.801	77.701	77.701	77.601	77.701	77.701	77.601
>MN518733.1_Tomato_yellow_spot_virus_isolate_AR_Salta_Oran_Pepper658_2014_segment_DNAA	80.801	80.901	81.301	80.901	81.101	81.001	80.801	81.001	80.901	80.901	81.101	81.201	80.901	80.101	80.001	79.901	79.701	79.801	79.001	78.901	78.401	78.301	77.801	81.001	76.901	76.901	76.901	77.001	76.901	76.901	77.001	77.001	76.901	76.901	76.901	77.201	77.701	78.001	78.201	78.001	78.101	78.001	78.101	78.101	78.001	77.901	78.001	78.001	77.901
>KC706628.1_Tomato_yellow_spot_virus_isolate_BR_Jai56.1_08_segment_DNAA	80.001	79.701	80.201	79.801	79.901	79.901	79.801	79.901	79.701	79.901	80.101	80.201	79.701	79.201	79.101	79.201	78.601	78.901	78.601	78.501	77.801	77.601	77.001	80.501	76.701	76.701	76.701	76.701	76.701	76.701	76.701	76.701	76.701	76.701	76.701	77.101	77.601	77.401	78.001	77.801	77.401	77.501	77.601	77.501	77.501	77.401	77.501	77.501	77.401
>DQ336350.1_Tomato_yellow_spot_virus_segment_DNAA	79.801	79.701	80.101	79.601	79.801	79.801	79.701	79.701	79.601	79.701	80.101	80.101	79.601	79.101	79.101	79.201	78.501	78.801	78.601	78.501	77.801	77.501	76.901	80.301	76.701	76.701	76.701	76.701	76.701	76.701	76.601	76.701	76.701	76.601	76.601	77.101	77.601	77.401	77.801	77.601	77.201	77.301	77.401	77.401	77.301	77.201	77.401	77.301	77.201
>AJ557450.1_Sida_micrantha_mosaic_virus_segment_A	78.001	78.401	78.401	78.001	78.101	78.101	78.101	78.201	78.101	78.201	78.501	78.201	78.001	77.701	78.301	78.101	77.801	77.701	77.301	77.201	77.001	76.801	76.101	80.801	76.801	76.801	76.501	76.601	76.501	76.501	76.401	76.501	76.501	76.501	76.501	76.601	76.801	76.801	77.001	76.901	77.101	77.101	77.101	77.101	77.101	77.001	76.901	77.101	77.001
>EU914817.1_Okra_mottle_virus__[Brazil_okra]_isolate_6319_segment_DNAA	79.001	78.401	78.701	78.401	78.501	78.401	78.501	78.501	78.501	78.501	78.601	78.401	78.501	79.001	78.801	78.701	79.301	79.501	79.101	78.801	78.501	78.301	78.401	80.901	76.901	76.901	77.101	77.101	77.101	77.101	77.101	77.001	77.001	77.001	77.001	76.801	77.201	77.601	77.601	77.501	77.401	77.401	77.401	77.501	77.401	77.301	77.301	77.401	77.301
>FJ686695.1_Okra_mottle_virus_strain_BR_Sag8_Soy_08_segment_DNAA	78.801	78.201	78.601	78.201	78.201	78.101	78.301	78.201	78.401	78.601	78.301	78.201	78.301	78.901	78.701	78.601	79.301	79.501	79.101	78.801	78.501	78.301	78.401	80.901	76.901	76.901	77.101	77.001	77.101	77.101	77.001	77.001	76.901	76.901	76.901	76.701	77.101	77.501	77.501	77.401	77.301	77.401	77.401	77.401	77.401	77.301	77.301	77.401	77.301
>EU914819.1_Okra_mottle_virus__[Brazil_okra]_isolate_6328_segment_DNAA	78.801	78.201	78.501	78.201	78.201	78.101	78.301	78.201	78.401	78.601	78.401	78.201	78.301	78.901	78.701	78.601	79.401	79.601	79.101	78.801	78.501	78.301	78.401	80.701	77.001	77.001	77.201	77.101	77.201	77.201	77.101	77.101	77.001	77.001	77.001	76.801	77.101	77.601	77.501	77.401	77.301	77.401	77.401	77.401	77.401	77.301	77.301	77.401	77.301
>KX348163.1_Sida_micrantha_mosaic_virus_isolate_BR_Mar1142_11	79.301	79.501	79.201	79.001	79.001	79.101	78.901	79.001	79.201	79.201	79.201	79.301	79.201	79.901	79.801	79.801	78.101	78.501	78.401	78.101	77.501	77.101	77.501	80.701	76.801	76.801	77.001	77.001	77.001	77.001	77.001	76.901	76.901	76.901	76.901	77.001	77.301	77.401	77.001	76.901	76.901	76.801	76.801	76.901	76.901	77.101	76.901	76.901	76.801
>KX348157.1_Sida_micrantha_mosaic_virus_isolate_BR_Umu1121_11	79.401	79.601	79.201	78.901	79.101	79.201	79.001	79.101	79.101	79.201	79.201	79.501	79.201	79.601	79.501	79.601	78.001	78.401	78.201	78.001	77.301	76.901	77.301	80.701	76.901	76.901	77.101	77.101	77.001	77.001	77.101	77.001	77.001	77.001	77.001	76.901	77.101	77.101	76.701	76.501	76.501	76.501	76.501	76.501	76.501	76.701	76.501	76.501	76.401
>KX348162.1_Sida_micrantha_mosaic_virus_isolate_BR_Cha926_11	79.301	79.601	79.201	79.101	79.101	79.101	79.001	79.101	79.201	79.201	79.201	79.401	79.101	79.901	79.701	79.801	78.201	78.601	78.301	78.101	77.501	77.201	77.701	80.601	77.101	77.101	77.301	77.201	77.201	77.201	77.201	77.201	77.201	77.201	77.201	77.101	77.701	77.501	77.201	77.101	76.701	76.701	76.701	76.701	76.701	77.101	76.701	76.701	76.601
>KX348161.1_Sida_micrantha_mosaic_virus_isolate_BR_Cha822_10	79.201	79.501	79.101	78.901	79.001	79.101	78.901	79.001	79.101	79.101	79.101	79.401	79.101	79.801	79.701	79.701	78.301	78.701	78.501	78.301	77.501	77.201	77.501	80.801	77.201	77.201	77.401	77.301	77.301	77.301	77.301	77.301	77.301	77.301	77.301	77.201	77.701	77.501	77.101	76.901	76.901	76.901	76.901	76.901	76.901	77.101	76.901	76.901	76.801
>KX348164.1_Sida_micrantha_mosaic_virus_isolate_BR_Umu732_10	79.401	79.601	79.201	78.901	79.101	79.101	78.901	79.101	79.101	79.201	79.201	79.401	79.201	79.901	79.901	79.901	78.101	78.501	78.501	78.301	77.101	76.701	77.201	80.601	76.801	76.801	77.001	76.901	76.901	76.901	76.901	76.901	76.901	76.901	76.901	76.701	77.301	77.301	76.801	76.701	76.901	76.901	76.901	76.901	76.901	77.101	77.001	76.901	76.801
>KY650717.1_Sida_micrantha_mosaic_virus_isolate_BR_Lon_OSP2_4_CP__CP_	79.401	79.501	79.201	79.001	79.001	79.101	78.901	79.101	79.001	79.101	79.101	79.401	79.101	79.501	79.701	79.701	78.001	78.501	78.101	77.901	77.501	77.101	77.301	80.701	76.701	76.701	76.801	76.801	76.701	76.701	76.801	76.701	76.701	76.601	76.601	76.901	77.401	77.101	76.801	76.701	76.501	76.501	76.501	76.501	76.501	76.701	76.501	76.501	76.401
>KX348160.1_Sida_micrantha_mosaic_virus_isolate_BR_Pan115_09	79.101	79.301	78.901	78.701	78.801	78.901	79.101	78.901	78.901	79.001	79.001	79.201	79.001	79.501	79.301	79.401	78.201	78.501	78.501	78.101	77.101	76.901	77.301	80.701	76.601	76.601	76.801	76.701	76.701	76.701	76.701	76.701	76.701	76.701	76.701	76.701	77.201	77.201	77.001	76.901	77.001	77.101	77.101	77.201	77.101	77.301	77.001	77.201	76.801
>KX348159.1_Sida_micrantha_mosaic_virus_isolate_BR_Smm65_09	78.801	78.901	78.501	78.401	78.601	78.701	78.701	78.701	78.501	78.701	78.501	78.901	78.501	79.201	79.101	79.101	78.501	78.701	78.201	78.001	77.201	77.101	77.401	80.701	76.801	76.801	77.001	77.001	76.901	76.901	77.001	77.001	76.901	76.901	76.901	77.101	77.401	77.601	77.201	77.001	76.901	77.001	77.001	77.101	77.101	77.301	77.101	77.101	76.801
>KX348158.1_Sida_micrantha_mosaic_virus_isolate_BR_Saa48_09	78.701	79.301	78.901	78.701	78.901	78.901	79.001	79.001	78.801	78.901	78.801	79.101	78.901	79.201	79.401	79.301	78.101	78.401	78.201	78.001	77.201	76.901	77.201	80.801	77.001	77.001	77.101	77.001	77.001	77.001	77.001	77.001	77.001	76.901	76.901	76.801	77.201	77.301	76.801	76.601	76.601	76.501	76.501	76.601	76.601	76.701	76.601	76.601	76.501
>KX348156.1_Sida_micrantha_mosaic_virus_isolate_BR_Rea662_10	79.701	79.901	79.601	79.301	79.401	79.401	79.301	79.401	78.901	79.001	79.601	79.301	79.601	80.301	80.201	80.201	78.001	78.301	78.101	77.901	77.201	76.801	77.201	80.801	76.601	76.601	76.801	76.801	76.701	76.701	76.801	76.801	76.801	76.801	76.801	76.701	77.401	77.301	76.901	76.701	76.701	76.701	76.701	76.701	76.701	76.901	76.701	76.701	76.601
>KX348155.1_Sida_micrantha_mosaic_virus_isolate_BR_Smm876_10	80.001	80.101	79.601	79.401	79.701	79.601	79.601	79.601	79.601	79.601	79.801	80.001	79.601	80.501	80.401	80.401	78.301	78.301	77.801	77.501	77.501	77.101	77.301	80.901	77.001	77.001	77.201	77.101	77.201	77.101	77.101	77.101	77.101	77.101	77.101	77.301	77.501	77.201	77.001	76.801	77.101	77.101	77.101	77.201	77.101	77.201	77.101	77.101	77.001
>HM585433.1_Sida_micrantha_mosaic_virus_[Brazil_Mato_grosso_do_sul_2_2007]__[Bolivia]_segment_DNAA	79.301	79.301	79.001	78.701	78.801	78.901	78.701	78.901	78.901	78.901	79.101	79.201	79.201	79.101	79.401	79.301	77.801	77.901	78.201	77.801	77.201	77.001	77.301	80.801	77.701	77.701	77.601	77.601	77.601	77.601	77.601	77.401	77.401	77.401	77.401	77.301	77.901	78.101	77.501	77.301	77.301	77.301	77.301	77.301	77.301	77.301	77.401	77.301	77.201
>HM585431.1_Sida_micrantha_mosaic_virus__Rhombifolia_[Bolivia_BoyuibeVillamontes_2007]_segment_DNAA	79.701	79.801	79.701	79.401	79.701	79.601	79.501	79.601	79.401	79.301	79.601	79.501	79.601	80.401	80.301	80.401	77.601	77.701	78.301	78.001	76.901	76.701	77.201	80.101	77.201	77.201	77.201	77.201	77.101	77.101	77.201	77.301	77.201	77.201	77.201	77.001	77.601	77.601	77.301	77.101	77.401	77.401	77.401	77.401	77.301	77.201	77.501	77.401	77.201
>HM585439.1_Sida_micrantha_mosaic_virus__Rhombifolia_[Bolivia_Cerro_Fraile_2_2007]_segment_DNAA	79.701	79.801	79.801	79.401	79.601	79.501	79.101	79.501	79.401	79.301	79.601	79.301	79.701	79.901	79.801	79.901	78.401	78.401	78.601	78.301	76.901	76.701	77.101	80.101	77.101	77.101	77.001	77.001	77.001	76.901	76.901	77.001	77.001	76.901	76.901	77.201	77.301	78.201	77.401	77.201	77.301	77.301	77.401	77.401	77.301	77.201	77.001	77.301	77.201
>KC706536.1_Sida_micrantha_mosaic_virus_isolate_BR_Pda43_05_segment_DNAA	80.101	80.401	80.201	80.001	80.201	80.101	79.901	80.101	80.001	79.901	80.201	80.101	80.201	81.001	80.601	80.601	78.401	78.601	78.501	78.001	77.401	77.301	77.201	79.901	77.801	77.801	77.701	77.701	77.601	77.601	77.801	77.701	77.601	77.601	77.601	77.501	77.201	78.101	76.701	76.501	77.301	77.301	77.301	77.301	77.201	77.201	77.201	77.201	77.101
>KX691401.1_Sida_micrantha_mosaic_virus_isolate_ALS1_2E_segment_DNAA	79.901	80.201	80.401	80.401	80.101	80.001	79.901	80.101	79.901	80.001	80.201	80.101	80.201	80.001	80.101	80.201	78.801	78.801	78.501	78.201	77.501	77.401	77.601	80.201	77.101	77.101	77.001	77.001	77.001	77.001	76.901	76.901	76.901	76.801	76.801	77.301	77.501	77.801	76.901	76.701	77.301	77.301	77.301	77.301	77.201	77.101	76.901	77.201	77.101
>MT214092.1_Sida_micrantha_mosaic_virus_isolate_DF166_LR_LVV_16_segment_A	82.901	83.001	82.701	82.401	83.201	83.001	82.801	83.001	82.801	82.801	83.101	83.001	83.201	83.901	84.401	84.501	79.001	79.201	79.501	78.901	78.301	78.301	78.601	79.601	78.001	78.101	78.001	77.901	77.801	77.801	77.901	77.901	77.901	77.801	77.801	77.801	78.001	79.001	77.601	77.401	78.201	78.101	78.101	78.101	78.001	77.901	78.001	78.001	78.001
>NC_038991.1_Sida_bright_yellow_mosaic_virus_isolate_BR_Tac720_10	79.601	80.101	79.801	79.501	79.801	79.701	79.401	79.601	79.401	79.401	79.801	79.601	79.601	79.201	79.101	79.201	77.401	77.601	77.801	77.501	76.501	76.301	76.601	79.601	77.401	77.501	77.501	77.501	77.401	77.401	77.401	77.501	77.501	77.401	77.401	77.401	77.401	78.101	77.901	77.701	78.301	78.301	78.301	78.301	78.201	78.201	78.301	78.301	78.201
>KC706608.1_Tomato_mild_mosaic_virus_isolate_BR_Vic19_10_segment_DNAA	80.301	80.101	79.801	79.601	79.801	79.601	79.501	79.701	79.801	79.801	80.201	79.601	79.801	80.001	80.401	80.601	78.401	78.101	77.001	76.801	77.001	76.901	76.901	78.601	78.201	78.201	78.201	78.201	78.101	78.101	78.201	78.101	78.201	78.101	78.101	78.501	77.401	77.701	77.201	77.001	78.101	78.101	78.101	78.001	78.101	78.001	78.001	78.101	78.001
>JX871374.1_Tomato_mild_mosaic_virus_isolate_BR_Vic6_10_segment_DNAA	80.201	80.101	80.001	79.801	79.701	79.701	79.601	79.701	79.901	79.901	80.201	79.801	79.701	80.101	80.301	80.501	78.601	78.401	77.201	76.901	77.001	76.601	76.901	78.601	78.201	78.201	78.201	78.201	78.101	78.101	78.201	78.101	78.201	78.101	78.101	78.701	77.501	77.601	77.301	77.101	77.901	77.901	77.901	77.901	77.801	77.901	77.801	77.901	77.801
>JX871383.1_Sida_yellow_mosaic_Alagoas_virus_isolate_BR_Vsa3_10_segment_DNAA	79.801	79.601	79.701	79.401	79.601	79.601	79.401	79.601	79.401	79.601	79.801	79.701	79.601	77.901	78.201	78.201	77.201	77.101	77.201	77.101	75.801	75.801	76.301	76.601	77.601	77.601	77.601	77.601	77.601	77.601	77.701	77.701	77.701	77.701	77.701	77.401	76.901	77.601	77.101	76.801	77.201	77.201	77.101	77.101	77.201	77.001	77.201	77.201	77.101
>HM585441.1_Sida_mosaic_Bolivia_virus_1_segment_DNAA	79.601	79.701	79.701	79.401	79.501	79.501	79.501	79.601	79.701	79.601	79.701	79.701	79.201	79.301	79.101	79.001	77.801	77.501	76.701	76.501	76.501	76.301	76.601	77.701	77.001	77.001	76.901	77.001	77.001	76.901	76.901	77.001	77.001	77.001	77.001	76.301	76.601	77.101	76.401	76.301	76.901	76.901	76.801	76.901	76.901	76.801	77.001	76.901	76.801
>JF694488.1_Tomato_golden_mosaic_virus_isolate_csTGMV[92_11]_segment_DNAA	82.001	82.101	82.501	82.301	82.201	82.001	81.901	82.101	82.201	82.201	82.201	82.001	81.901	80.601	80.601	80.501	77.601	77.501	76.701	76.501	75.701	75.801	76.201	77.001	76.101	76.101	76.101	76.101	76.201	76.101	76.101	76.201	76.201	76.101	76.101	77.001	76.301	75.401	76.201	76.001	76.001	75.901	75.901	76.001	76.001	75.801	76.001	76.001	75.901
>JF694490.1_Tomato_golden_mosaic_virus_isolate_yvTGMV[92_11]_segment_DNAA	82.201	82.101	82.501	82.301	82.101	81.901	81.801	82.001	82.101	82.101	82.201	82.001	81.901	80.701	80.901	80.701	78.001	77.701	77.001	76.701	76.101	75.901	76.301	76.901	75.901	75.901	75.801	75.801	75.901	75.801	75.801	75.801	75.801	75.801	75.801	76.901	76.501	75.701	75.901	75.701	75.901	75.801	75.801	75.901	76.001	75.801	75.901	75.901	75.801
>K02029.1_Tomato_golden_mosaic_virusYellow_vein_component_A	82.201	82.101	82.501	82.301	82.101	81.901	81.801	82.001	82.101	82.101	82.201	82.001	81.901	80.601	80.901	80.701	78.001	77.701	76.901	76.701	76.001	75.801	76.301	76.901	75.901	75.901	75.801	75.801	75.901	75.801	75.801	75.801	75.801	75.801	75.801	76.901	76.501	75.701	75.901	75.701	75.801	75.801	75.801	75.801	75.901	75.701	75.801	75.801	75.701
>MN508206.1_Soybean_blistering_mosaic_virus_isolate_AR_Salta_Pichanal_Pepper271_2007_segment_DNAA	81.401	81.301	81.601	81.201	81.301	81.201	81.201	81.301	81.401	81.201	81.501	81.301	81.101	80.801	80.701	80.701	79.001	79.001	79.301	79.401	77.801	77.901	78.201	79.201	79.201	79.201	79.201	79.201	79.101	79.101	79.201	79.201	79.201	79.201	79.201	78.901	78.301	78.101	78.501	78.401	78.201	77.901	77.901	77.901	77.901	77.901	78.001	78.001	77.901
>MN508210.1_Soybean_blistering_mosaic_virus_isolate_AR_Salta_Pichanal_Pepper317_2008_segment_DNAA	81.401	81.101	81.301	81.001	81.001	81.101	80.901	81.001	81.001	81.101	81.401	81.101	80.901	79.601	80.201	80.101	79.001	78.901	78.401	78.701	77.201	77.501	77.501	78.901	79.201	79.201	79.201	79.201	79.101	79.101	79.201	79.201	79.201	79.201	79.201	78.401	77.801	78.001	78.801	78.601	78.401	78.401	78.201	78.301	78.301	78.201	78.401	78.401	78.301
>MN486865.1_Soybean_blistering_mosaic_virus_isolate_AR_Salta_Pichanal_Pepper145_2005_segment_DNAA	81.401	81.101	81.401	81.101	81.001	81.001	81.101	81.201	80.901	81.101	81.401	81.101	80.901	79.401	80.001	79.901	78.901	78.901	78.201	78.501	77.001	77.401	77.401	79.001	79.001	79.001	79.001	79.001	78.901	78.901	79.001	79.101	79.001	79.001	79.001	78.401	77.801	77.901	78.501	78.301	78.301	78.301	78.201	78.201	78.301	78.201	78.301	78.301	78.301
>MN508214.1_Soybean_blistering_mosaic_virus_isolate_AR_Salta_Oran_Pepper654_2014_segment_DNAA	81.001	80.801	81.201	80.901	80.901	81.001	80.801	80.901	80.701	80.701	81.201	80.901	80.901	79.001	78.901	78.901	78.601	78.601	78.001	78.001	77.101	77.301	77.301	78.601	78.701	78.701	78.701	78.701	78.601	78.601	78.701	78.701	78.701	78.701	78.701	78.101	77.401	77.801	78.101	77.901	78.201	78.201	78.201	78.201	78.101	77.901	78.101	78.101	78.101
>MN508208.1_Soybean_blistering_mosaic_virus_isolate_AR_Salta_Pichanal_Pepper316_2008_segment_DNAA	81.201	80.901	81.201	80.901	80.901	81.001	80.801	80.901	81.001	81.001	81.201	80.901	81.001	78.901	79.501	79.501	78.601	78.601	78.001	78.001	77.401	77.601	77.901	78.701	78.901	78.901	78.601	78.601	78.501	78.501	78.601	78.601	78.601	78.601	78.601	78.101	77.401	77.701	77.701	77.501	77.901	77.801	77.701	77.801	77.801	77.701	77.801	77.801	77.801
>MN486869.1_Soybean_blistering_mosaic_virus_isolate_AR_Salta_Pichanal_Pepper263_2007_segment_DNAA	81.101	80.701	81.101	81.001	80.701	80.801	80.701	80.801	80.701	80.801	81.101	80.801	80.801	78.901	79.401	79.401	78.601	78.501	78.001	78.001	77.001	77.201	77.601	78.701	78.501	78.501	78.601	78.501	78.401	78.401	78.501	78.601	78.601	78.501	78.501	78.201	77.501	77.701	77.701	77.601	78.001	77.901	77.801	77.901	77.901	77.801	78.001	78.001	77.901
>MN486871.1_Soybean_blistering_mosaic_virus_isolate_AR_Salta_Pichanal_Pepper265_2007_segment_DNAA	81.001	80.901	81.201	80.901	81.101	81.001	80.801	80.901	80.701	80.701	80.801	80.801	80.601	78.801	79.701	79.601	78.701	78.601	78.101	78.101	77.601	77.801	77.601	78.801	78.601	78.601	78.601	78.601	78.501	78.501	78.601	78.601	78.601	78.601	78.601	78.401	77.501	77.801	77.501	77.401	78.201	78.201	78.101	78.001	78.001	77.901	78.101	78.101	78.001
>MN508212.1_Soybean_blistering_mosaic_virus_isolate_AR_Salta_Pichanal_Pepper322_2008_segment_DNAA	81.001	80.901	81.101	80.801	80.701	80.801	80.801	81.001	80.701	80.801	81.101	80.901	80.701	78.801	79.401	79.201	78.601	78.601	78.001	78.201	76.801	77.001	77.001	78.701	78.601	78.601	78.601	78.601	78.601	78.601	78.601	78.701	78.601	78.601	78.601	77.901	77.501	77.501	77.801	77.701	77.901	77.901	77.701	77.801	77.801	77.701	77.901	77.901	77.801
>MN486867.1_Soybean_blistering_mosaic_virus_isolate_AR_Salta_Pichanal_Pepper169_2006_segment_DNAA	81.001	80.901	81.401	81.101	80.801	80.901	81.001	81.101	80.901	81.401	81.201	81.001	80.701	79.001	79.501	79.501	78.701	78.801	78.201	78.201	77.401	77.401	77.301	78.301	78.201	78.201	78.201	78.201	78.201	78.201	78.201	78.301	78.201	78.201	78.201	77.901	77.501	77.601	77.701	77.601	77.401	77.401	77.301	77.301	77.401	77.301	77.401	77.401	77.401
>KM243020.1_Tomato_mottle_wrinkle_virus_isolate_AR_Oran_611_13_segment_DNAA	80.201	79.901	80.301	80.301	80.201	80.201	80.001	80.301	80.101	80.101	80.101	80.001	80.201	79.701	79.801	79.601	78.701	78.701	78.501	78.201	77.701	77.501	77.301	79.101	79.101	79.101	79.001	79.001	79.001	79.001	78.901	79.101	79.001	79.001	79.001	78.601	78.401	78.601	78.401	78.201	78.201	78.201	78.201	78.201	78.401	78.101	78.201	78.201	78.101
>JQ714137.2_Tomato_mottle_wrinkle_virus_isolate_Ar_Pichanal_400_segment_DNAA	80.101	79.801	80.401	80.401	80.101	80.101	79.901	80.201	80.101	80.001	80.001	79.901	80.101	79.101	79.501	79.201	78.401	78.401	78.101	78.401	77.501	77.601	77.101	79.001	78.901	78.901	78.801	78.801	78.901	78.801	78.801	78.901	78.901	78.801	78.801	78.501	78.301	78.501	77.801	77.701	77.801	77.801	77.701	77.801	77.901	77.601	77.801	77.801	77.701
>KM243018.1_Tomato_mottle_wrinkle_virus_isolate_AR_Pichanal_397_08_segment_DNAA	80.001	79.401	80.201	80.001	79.801	79.801	79.701	80.001	79.701	79.601	79.901	79.801	79.901	79.101	79.401	79.101	78.901	78.501	78.401	78.401	77.701	78.101	77.301	78.601	78.601	78.501	78.701	78.701	78.801	78.701	78.601	78.801	78.801	78.701	78.701	78.401	77.901	78.801	78.301	78.101	78.201	78.201	78.101	78.201	78.301	78.001	78.201	78.201	78.001
>KM243019.1_Tomato_mottle_wrinkle_virus_isolate_AR_Pichanal_398_08_segment_DNAA	79.801	79.301	80.101	79.901	79.601	79.601	79.501	79.801	79.501	79.501	79.701	79.601	79.701	79.001	79.301	79.001	78.801	78.501	77.801	78.201	77.801	77.701	77.301	79.301	78.501	78.501	78.601	78.601	78.701	78.601	78.601	78.701	78.701	78.601	78.601	78.401	77.801	78.701	78.101	77.901	78.001	78.001	77.901	78.001	78.101	77.801	78.001	78.001	77.901
>KY555800.1_Tomato_mottle_wrinkle_virus_isolate_Beatuc_segment_DNA_A	80.301	79.701	80.501	80.601	80.101	80.201	80.001	80.201	79.501	79.601	80.101	80.201	80.001	79.301	79.501	79.201	79.001	78.901	78.801	78.701	78.101	78.001	78.201	78.701	79.901	79.801	79.801	79.801	79.801	79.801	79.701	79.801	79.701	79.701	79.701	79.701	78.901	78.801	78.701	78.501	78.801	78.801	78.701	78.701	78.801	78.701	78.801	78.801	78.601
>MN508220.1_Tomato_dwarf_leaf_virus_isolate_AR_Jujuy_Yuto_Pepper589_2011_segment_DNAA	80.901	80.901	81.301	80.901	81.001	80.801	81.301	81.401	80.801	80.901	81.001	80.901	81.001	80.101	80.401	80.201	78.801	78.401	77.801	77.801	77.101	76.901	77.001	79.001	77.901	77.901	77.901	77.901	77.901	77.901	77.901	78.001	78.001	78.201	78.001	78.301	78.301	78.101	78.601	78.301	78.601	78.601	78.601	78.601	78.701	78.601	78.701	78.701	78.601
>MN508218.1_Tomato_dwarf_leaf_virus_isolate_AR_Jujuy_Yuto_Pepper588_2011_segment_DNAA	80.801	80.701	81.101	80.901	80.901	80.601	81.001	81.201	80.401	80.801	80.901	81.001	80.801	79.901	80.201	80.001	78.401	78.201	77.601	77.601	76.901	76.701	76.901	78.601	77.801	77.801	77.701	77.801	77.701	77.701	77.701	77.901	77.901	78.101	77.901	78.201	78.201	78.101	78.401	78.201	78.401	78.401	78.401	78.401	78.501	78.401	78.401	78.501	78.401
>JN564749.1_Tomato_dwarf_leaf_virus_isolate_AR_Pichanal_397_segment_DNAA	80.601	80.401	80.701	80.501	80.601	80.501	80.801	80.901	80.501	80.501	80.601	80.501	80.501	79.801	80.001	79.801	78.301	77.901	77.401	77.601	76.901	76.601	76.801	78.601	77.801	77.801	77.701	77.801	77.701	77.801	77.701	77.901	77.901	77.901	77.901	78.001	78.101	78.001	77.901	77.701	78.301	78.301	78.201	78.201	78.401	78.201	78.301	78.301	78.201
>NC_038990.1_Sida_chlorotic_mottle_virus_isolate_BR_Trm531.1_10	80.401	80.701	80.601	80.301	80.401	80.301	80.401	80.501	80.301	80.301	80.401	80.501	80.201	78.701	79.001	79.001	78.301	78.501	77.601	77.901	76.401	76.701	76.301	78.501	77.101	77.101	77.101	77.201	77.001	77.001	77.101	77.201	77.201	77.201	77.201	77.301	77.201	76.501	77.201	77.101	77.201	77.001	77.101	77.001	77.001	76.901	76.701	77.001	76.901
>JX501509.1_Tomato_leaf_deformation_virus_isolate_PA982TM5_segment_DNAA	79.301	79.701	79.401	79.101	79.601	79.401	79.101	79.201	79.401	79.101	79.401	79.201	79.101	79.401	79.501	79.401	77.201	77.301	77.101	76.901	74.601	74.901	75.001	76.701	76.001	76.001	75.901	76.001	75.901	75.901	75.901	76.001	76.001	75.901	75.901	76.501	76.201	76.201	76.001	75.901	76.001	76.001	76.201	76.201	76.201	76.001	76.201	76.201	76.201
>JX501508.1_Tomato_leaf_deformation_virus_isolate_PA982TM13_segment_DNAA	79.101	79.601	79.201	79.001	79.401	79.301	79.001	79.101	79.201	79.001	79.301	79.101	78.901	79.201	79.301	79.301	77.101	77.301	77.101	76.901	74.601	74.901	75.001	76.701	76.001	76.001	75.901	76.001	75.901	75.901	75.901	76.001	76.001	75.901	75.901	76.501	76.201	76.201	76.001	75.901	76.001	76.001	76.201	76.201	76.201	76.001	76.201	76.201	76.201
>JX501503.1_Tomato_leaf_deformation_virus_isolate_PA9821_segment_DNAA	79.201	79.701	79.301	79.001	79.501	79.401	79.101	79.201	79.301	79.001	79.401	79.201	79.001	79.301	79.401	79.401	77.101	77.301	77.101	76.901	74.701	74.901	75.001	76.701	76.001	76.001	75.901	76.001	75.901	75.901	75.901	76.001	76.001	75.901	75.901	76.501	76.201	76.201	76.001	75.901	76.001	76.001	76.201	76.201	76.201	76.001	76.201	76.201	76.201
>JX501507.1_Tomato_leaf_deformation_virus_isolate_PA982TM8_segment_DNAA	79.101	79.501	79.401	79.101	79.401	79.301	78.901	79.101	79.201	78.901	79.301	79.101	78.901	79.201	79.301	79.301	77.101	77.201	77.001	76.901	74.601	74.901	74.901	76.701	76.001	76.001	75.901	76.001	75.901	75.901	75.901	76.001	76.001	75.901	75.901	76.501	76.201	76.101	76.001	75.901	76.001	76.001	76.201	76.201	76.201	76.001	76.201	76.201	76.201
>KC620462.1_Tomato_leaf_deformation_virus_isolate_CL_LDE11_To_2012_segment_DNAA	78.901	79.201	78.801	78.501	78.901	78.701	78.501	78.601	78.801	78.701	79.001	79.001	79.001	79.101	79.101	79.001	76.501	76.501	77.101	77.001	74.801	74.701	75.001	76.201	76.101	76.101	76.001	76.101	76.001	76.001	75.901	76.001	76.101	76.001	76.001	76.801	76.501	75.901	76.501	76.301	76.501	76.501	76.601	76.601	76.701	76.401	76.601	76.601	76.601
>KC620461.1_Tomato_leaf_deformation_virus_isolate_CL_LDG9_To_2012_segment_DNAA	78.801	79.101	78.701	78.401	78.801	78.701	78.401	78.501	78.601	78.501	78.901	78.901	78.901	79.101	79.101	79.001	76.401	76.501	77.101	76.901	74.601	75.101	74.701	76.201	76.001	76.001	75.901	76.001	75.901	75.801	75.901	76.001	76.001	76.001	76.001	76.701	76.401	75.901	76.401	76.201	76.401	76.401	76.501	76.501	76.601	76.301	76.501	76.501	76.501
>KT201151.1_Melochia_mosaic_virus_isolate_BrazilCorumba_B252014_segment_DNAA	79.001	79.301	79.301	78.701	79.001	79.001	78.701	78.801	78.701	78.901	79.301	79.001	79.101	78.201	77.901	77.801	77.901	77.801	78.201	78.401	76.801	76.701	76.601	77.101	76.701	76.701	76.901	76.901	76.801	76.801	76.701	76.901	76.901	76.901	76.901	77.201	76.601	76.901	76.001	75.901	76.001	76.001	76.001	76.101	76.201	76.101	76.201	76.201	76.101
>KT099123.1_VEM_begomovirus_1_isolate_GtSq1_segment_DNAA	75.701	76.301	76.001	75.701	76.001	75.801	75.801	75.901	75.901	75.801	76.101	76.301	75.901	76.001	75.801	76.001	74.501	74.601	74.201	74.401	73.301	73.501	73.301	76.201	75.501	75.501	75.901	75.901	75.801	75.901	75.801	75.501	75.501	75.501	75.501	76.001	75.201	74.901	75.101	75.001	75.401	75.301	75.401	75.401	75.501	75.301	75.501	75.501	75.401
>NC_038967.1_VEM_begomovirus_1_isolate_GtSq11_segment_DNAA	75.801	76.401	76.001	75.601	76.101	75.901	75.901	75.901	76.001	75.901	76.201	76.301	76.001	76.001	75.901	76.101	74.601	74.701	74.301	74.501	73.401	73.601	73.401	76.101	75.501	75.501	75.801	75.801	75.701	75.801	75.701	75.401	75.401	75.401	75.401	75.901	75.201	74.801	75.001	74.901	75.301	75.301	75.401	75.301	75.501	75.301	75.501	75.401	75.401
>MK087038.1_Tomato_interveinal_chlorosis_virus2_isolate_LuzianiaGO_segment_DNAA	78.701	79.101	78.801	78.501	79.001	78.901	78.701	78.801	78.601	78.901	78.801	78.601	78.901	78.701	78.401	78.701	77.401	77.501	76.601	76.901	76.501	76.301	75.301	76.601	77.001	77.001	77.101	77.101	77.001	77.001	76.901	77.001	77.001	76.901	76.901	78.001	76.101	76.001	76.501	76.301	76.601	76.601	76.701	76.601	76.701	76.601	76.701	76.701	76.701
>HM585445.1_Abutilon_mosaic_Bolivia_virus_segment_DNAA	79.201	79.201	79.301	79.101	79.201	79.201	79.001	79.001	79.201	79.001	79.401	79.301	79.001	78.201	78.301	78.301	77.201	77.201	77.101	77.201	76.501	76.401	76.801	76.701	77.001	77.001	77.201	77.201	77.201	77.101	77.101	77.101	77.101	77.101	77.101	77.201	76.801	77.001	77.701	77.501	76.901	76.901	76.901	77.001	77.101	76.801	76.801	77.001	76.601
>MN013784.1_Sida_chlorotic_leaf_virus_isolate_SiChLV_Colima_segment_DNAA	77.901	78.101	77.901	77.301	77.801	77.701	77.701	77.701	77.501	77.601	77.701	77.701	77.701	77.801	77.201	77.201	78.101	78.101	77.601	77.501	77.101	77.301	77.401	77.001	77.301	77.301	77.201	77.201	77.101	77.101	77.201	77.301	77.201	77.201	77.201	77.101	76.901	76.601	76.901	76.701	76.801	76.801	76.601	76.601	76.601	76.601	76.701	76.701	76.601
>MN013786.1_Cucumber_chlorotic_leaf_virus_isolate_CuChLV_Colima_segment_DNAA	73.301	74.001	73.601	73.301	73.601	73.501	73.101	73.101	73.301	73.701	73.401	73.601	73.101	74.401	73.901	73.601	74.101	74.101	74.501	74.601	73.901	74.101	74.501	74.301	73.401	73.401	73.301	73.301	73.301	73.301	73.301	73.301	73.401	73.301	73.301	73.401	74.101	72.101	72.601	72.501	73.301	73.301	72.901	73.301	72.901	72.801	72.901	72.901	72.801
>MN203175.1_Begomovirus_sp._isolate_UHBV14A.CDW_segment_DNAA	72.801	73.301	73.001	72.701	73.001	72.701	72.601	72.701	73.101	73.001	72.801	72.701	72.501	73.501	73.101	73.001	74.101	74.001	74.401	74.401	73.601	73.501	73.801	74.401	73.701	73.701	73.601	73.601	73.501	73.501	73.501	73.401	73.401	73.401	73.401	73.801	74.001	72.101	72.801	72.601	73.101	73.101	72.901	73.101	72.701	72.501	72.701	72.701	72.601
>MN203166.1_Papaya_begomovirus_1_isolate_PapBV1A.CDPS_segment_DNAA	72.601	72.601	72.201	71.701	72.901	73.001	72.701	72.601	72.801	72.801	72.901	72.701	72.501	72.901	72.401	72.201	72.901	72.801	72.901	73.101	72.701	73.001	72.801	73.301	72.501	72.501	72.501	72.401	72.201	72.301	72.401	72.201	72.301	72.201	72.201	72.801	73.401	71.501	71.901	71.701	72.001	72.001	72.401	72.101	72.101	72.101	72.001	72.001	71.901
>MH359394.1_Cabbage_leaf_curl_virus_isolate_EcuadorGuayas_EC54Rhynchosia_minima2017_segment_DNAA	74.601	75.201	75.101	74.901	75.101	74.701	74.601	74.801	75.001	74.901	74.601	74.201	74.501	74.901	74.301	74.301	75.401	75.601	75.401	75.201	76.101	75.801	75.301	75.401	73.801	73.801	73.801	73.701	73.601	73.701	73.801	73.801	73.801	73.701	73.701	74.201	74.601	74.101	74.101	74.001	74.201	74.301	74.001	73.901	73.901	73.801	73.701	73.901	73.901
>MH359390.1_Cabbage_leaf_curl_virus_isolate_EcuadorEl_Oro_EC1Phaseolus_vulgaris2015_segment_DNAA	74.601	75.101	74.901	74.801	75.001	74.601	74.401	74.601	74.901	74.801	74.501	74.001	74.401	74.801	74.101	74.101	75.301	75.501	75.401	75.201	76.001	75.701	75.201	75.301	73.601	73.601	73.601	73.501	73.501	73.501	73.601	73.601	73.601	73.501	73.501	74.001	74.201	74.101	74.201	74.001	73.701	73.801	73.901	73.801	73.901	73.701	73.601	73.701	73.701
>MH359392.1_Cabbage_leaf_curl_virus_isolate_EcuadorEl_Oro_EC9Rhynchosia_minima2015_segment_DNAA	74.901	75.401	75.201	75.101	75.301	74.901	74.701	74.901	75.101	75.101	74.801	74.301	74.701	75.101	74.501	74.501	75.301	75.701	75.701	75.401	76.401	75.901	75.501	75.101	73.901	73.901	73.901	73.901	73.801	73.801	73.901	73.901	73.901	73.901	73.901	74.301	74.801	74.401	74.301	74.201	73.901	73.901	74.101	74.001	74.001	73.801	73.701	73.901	73.901
>MH359396.1_Cabbage_leaf_curl_virus_isolate_EcuadorGuayas_EC70Soybean2017_segment_DNAA	74.701	74.801	75.101	75.001	74.601	74.201	74.001	74.201	74.901	74.801	74.201	74.201	74.101	74.901	74.401	74.401	75.501	75.601	75.601	75.301	76.101	75.701	75.201	75.401	73.801	73.701	73.701	73.701	73.701	73.601	73.701	73.801	73.701	73.701	73.701	74.201	74.601	74.301	74.301	74.201	73.801	73.901	74.001	73.901	73.901	73.701	73.701	73.801	73.801
>MH248136.1_Cabbage_leaf_curl_virus_isolate_E11_segment_DNAA	74.701	75.001	74.901	74.801	74.901	74.601	74.401	74.601	74.901	74.801	74.401	74.101	74.301	74.701	74.101	74.101	75.001	75.301	75.401	75.101	76.101	75.601	75.601	75.001	73.701	73.601	73.701	73.701	73.601	73.601	73.701	73.701	73.701	73.701	73.701	73.901	74.501	73.901	74.201	74.101	73.601	73.701	73.801	73.701	73.801	73.601	73.501	73.601	73.601
>NC_038802.1_Rhynchosia_golden_mosaic_Sinaloa_virus_segment_A	75.701	75.101	75.301	75.401	75.301	75.501	75.501	75.301	75.001	75.301	74.701	75.501	75.101	74.901	74.101	74.101	74.101	74.301	74.801	74.501	75.301	75.501	75.701	73.901	73.401	73.501	73.601	73.601	73.601	73.501	73.601	73.601	73.601	73.601	73.601	74.001	74.901	73.701	73.601	73.401	73.401	73.401	73.001	73.001	73.201	73.001	73.001	73.001	72.901
>NC_043524.1_Bean_leaf_crumple_virus_isolate_HA_segment_DNAA	74.601	75.101	74.601	74.501	74.801	74.801	74.601	74.701	74.601	74.601	74.601	74.501	74.501	75.101	74.801	75.001	74.701	74.501	75.301	75.101	74.901	75.301	75.001	75.601	73.801	73.801	73.801	73.701	73.701	73.601	73.701	73.801	73.901	73.801	73.801	74.901	73.301	73.501	74.601	74.401	74.301	74.201	74.201	74.301	73.901	74.101	73.701	73.901	73.801
>MK440292.1_Tomato_twisted_leaf_virus_isolate_Be6.6H_segment_DNAA	75.301	75.201	75.001	74.901	75.301	75.201	75.301	75.301	75.001	74.901	75.001	75.401	74.901	74.001	73.801	73.901	76.101	76.101	75.601	75.301	75.201	75.001	74.601	75.101	74.601	74.601	74.601	74.701	74.701	74.501	74.701	74.701	74.601	74.601	74.601	75.301	74.701	74.401	74.301	74.201	73.701	73.701	73.501	73.701	73.801	73.701	73.901	73.901	73.901
>DQ178610.1_Cabbage_leaf_curl_Jamaica_virus_clone_1910_Cu3A8_segment_DNAA	78.901	79.001	78.801	78.201	78.101	77.901	78.101	77.901	78.701	78.701	78.701	78.501	78.201	78.401	78.501	78.501	78.301	78.401	77.101	77.001	76.901	77.001	77.001	76.701	77.001	77.001	77.001	77.001	77.001	76.901	76.901	76.901	76.901	76.801	76.801	76.701	77.101	77.101	77.401	77.201	77.101	77.101	77.201	77.201	77.301	77.101	77.201	77.201	77.201
>NC_038792.1_Cabbage_leaf_curl_Jamaica_virus_clone_1910_CuA6_segment_DNAA	78.901	79.001	78.901	78.301	78.201	78.001	78.201	78.001	78.801	78.501	78.801	78.601	78.301	78.601	78.701	78.701	78.401	78.501	77.101	77.101	76.901	77.001	77.001	76.901	77.001	77.001	77.001	77.001	77.001	76.901	76.901	76.901	76.901	76.801	76.801	76.701	77.201	77.001	77.401	77.201	77.101	77.101	77.301	77.201	77.301	77.201	77.201	77.201	77.201
>DQ178614.1_Cabbage_leaf_curl_Jamaica_virus_clone_pCRFA4_segment_DNAA	78.701	79.001	78.901	78.301	78.201	78.001	78.101	78.001	78.501	78.601	78.801	78.301	78.201	78.101	78.301	78.301	77.501	77.801	77.101	76.901	76.501	76.701	76.801	76.701	76.701	76.701	76.701	76.701	76.601	76.601	76.701	76.701	76.701	76.601	76.601	76.701	76.701	76.601	76.901	76.701	77.001	77.001	77.001	77.001	77.101	77.001	77.001	77.001	77.001
>KP641345.1_Tobacco_yellow_crinkle_virus_clone_rhyliza1_segment_DNA_A	78.901	78.901	78.801	78.501	78.301	78.201	78.201	78.301	77.901	78.101	78.801	78.601	78.401	78.001	77.801	77.501	80.001	80.301	77.701	77.501	78.401	78.101	78.701	76.001	76.201	76.201	76.201	76.301	76.201	76.101	76.301	76.201	76.301	76.201	76.201	77.001	76.201	76.001	76.301	76.101	76.201	76.101	76.001	76.001	75.901	75.801	75.901	75.901	75.901
>FJ222587.1_Tobacco_yellow_crinkle_virus[Capsicum_Cuba_2007]_segment_DNAA	79.001	79.001	78.801	78.701	78.801	78.701	78.501	78.601	78.901	79.001	79.001	79.001	78.701	78.001	77.801	77.801	80.301	80.401	78.701	78.401	79.301	79.001	79.201	76.401	76.301	76.301	76.301	76.401	76.301	76.201	76.401	76.301	76.301	76.201	76.201	77.301	76.101	76.201	76.601	76.401	76.201	76.201	76.301	76.301	76.301	76.201	76.301	76.301	76.301
>KU562964.1_Tobacco_yellow_crinkle_virus_segment_DNAA	78.701	78.701	78.501	78.301	78.501	78.401	78.201	78.301	78.601	78.701	78.501	78.701	78.401	77.801	77.701	77.601	80.201	80.301	78.601	78.301	79.101	78.801	78.801	76.101	75.801	75.801	75.801	75.901	75.801	75.801	75.901	75.801	75.801	75.801	75.801	77.101	75.901	76.001	76.501	76.301	76.101	76.101	76.101	76.101	76.201	76.101	76.101	76.101	76.101
>FJ213931.1_Tobacco_yellow_crinkle_virus_segment_A	78.801	78.801	78.601	78.401	78.601	78.501	78.301	78.401	78.701	78.801	78.801	78.801	78.401	77.901	77.701	77.601	80.201	80.301	78.701	78.301	79.201	78.901	79.001	76.301	76.201	76.201	76.201	76.301	76.201	76.301	76.301	76.201	76.201	76.201	76.201	77.201	76.301	76.201	76.401	76.301	76.101	76.101	76.201	76.201	76.301	76.101	76.201	76.201	76.201
>KY196219.1_Macroptilium_golden_yellow_mosaic_virus_isolate_DR_M45_16_segment_DNA_A	76.301	76.401	75.801	75.501	75.901	76.001	75.901	76.001	75.901	75.801	76.101	75.901	76.001	76.301	76.101	76.201	77.701	78.001	78.101	78.101	77.101	77.101	76.901	76.401	77.301	77.301	77.301	77.301	77.201	77.201	77.201	77.301	77.301	77.301	77.301	77.801	76.801	76.201	76.801	76.601	76.701	76.801	76.801	76.801	76.901	76.701	76.801	76.801	76.701
>MN158325.1_Bean_latent_virus_isolate_Nayarit_segment_DNAA	76.101	76.501	76.601	76.301	76.401	76.201	76.301	76.401	76.301	76.101	76.701	76.701	76.001	76.101	76.301	76.501	78.301	78.401	77.501	77.601	77.001	76.801	76.801	76.501	76.301	76.201	76.001	76.101	76.101	76.001	76.101	76.201	76.201	76.101	76.201	76.801	76.401	76.901	76.201	76.101	76.301	76.301	76.301	76.401	76.201	76.001	76.601	76.201	76.001
>DQ644557.1_Merremia_mosaic_virus_isolate_PR80H3_segment_DNAA	77.901	78.001	78.201	78.001	78.001	77.901	77.901	78.001	77.901	77.701	78.101	78.501	78.201	77.101	76.801	77.101	79.001	78.601	77.801	77.501	77.801	77.701	77.901	76.501	77.201	77.101	77.101	77.201	77.101	77.101	77.001	77.201	77.201	77.101	77.101	77.001	77.001	76.601	76.601	76.401	76.301	76.301	76.301	76.201	76.401	76.201	76.201	76.301	76.401
>AF068636.2_Merremia_mosaic_geminivirus_AV1	77.901	77.801	78.001	77.901	77.901	77.801	77.801	77.801	77.901	77.601	77.901	78.301	78.101	77.101	76.601	76.901	78.901	78.501	77.701	77.501	77.701	77.701	77.801	76.401	77.001	77.001	77.001	77.001	76.901	76.901	76.901	77.001	77.001	77.001	77.001	76.901	76.801	76.501	76.501	76.401	76.201	76.201	76.101	76.101	76.201	76.001	76.101	76.201	76.201
>DQ644558.1_Merremia_mosaic_virus_isolate_PR4H6_segment_DNAA	78.001	78.001	78.201	78.101	78.101	78.001	78.001	78.001	77.901	77.701	78.201	78.501	78.301	77.101	76.801	77.101	79.001	78.601	77.701	77.501	77.801	77.701	77.801	76.401	77.101	77.001	77.001	77.101	77.001	77.001	76.901	77.101	77.101	77.001	77.001	76.901	77.001	76.601	76.601	76.501	76.301	76.301	76.301	76.301	76.401	76.201	76.201	76.401	76.401
>AY508993.2_Tomato_yellow_margin_leaf_curl_virus_segment_DNA_A	78.401	78.101	78.201	78.101	77.901	77.901	77.601	77.701	77.901	78.001	77.501	77.901	77.701	77.801	77.601	77.701	78.601	78.201	76.201	76.001	76.201	76.501	76.801	76.801	76.301	76.401	76.401	76.301	76.401	76.401	76.301	76.401	76.301	76.401	76.301	76.101	77.001	76.701	76.101	75.901	75.401	75.301	75.401	75.501	75.601	75.301	75.501	75.501	75.401
>KX156613.1_Croton_golden_mosaic_virus_isolate_Florida_Valle_2014_segment_DNA_A	78.501	78.301	78.401	78.101	77.901	78.101	78.301	78.401	78.101	78.201	78.201	78.001	77.601	77.601	77.701	77.701	78.901	78.901	77.301	77.601	77.701	77.901	77.501	76.001	76.501	76.501	76.501	76.601	76.401	76.401	76.601	76.601	76.501	76.501	76.501	76.501	77.301	76.301	75.601	75.401	75.801	75.801	75.801	75.801	75.901	75.701	75.801	75.901	75.801
>JX827487.1_Blechum_interveinal_chlorosis_virus_segment_A	78.301	78.501	78.601	78.501	78.501	78.401	78.601	78.701	78.101	78.301	78.501	78.501	78.201	77.701	77.401	77.501	76.901	76.601	76.701	76.601	75.701	75.301	75.301	77.001	78.301	78.401	78.301	78.301	78.301	78.301	78.401	78.301	78.301	78.301	78.301	78.001	78.201	77.401	77.801	77.601	77.701	77.701	77.901	77.901	78.001	77.701	77.901	77.901	77.801
[truncated: 202 more columns]
